# Supplementary material for: Organohalide-respiring Desulfoluna species isolated from marine environments
Source: ISME J. 2020 Jan 2;14(3):815–27. doi: 10.1038/s41396-019-0573-y (PMC7031245; doi:10.1038/s41396-019-0573-y)
Supplement: Supplementary file 2 — Dataset 1 [file 41396_2019_573_MOESM2_ESM.xlsx]

## Sheet: Soluble fraction
Accession	Description	ΣCoverage	Σ# Proteins	Σ# Unique Peptides	Σ# Peptides	Σ# PSMs	A1: Area	A2: Area	A3: Area	B1: Area	B2: Area	B3: Area	C1-3: Area	Score A1	Coverage A1	# Peptides A1	# PSM A1	Score A2	Coverage A2	# Peptides A2	# PSM A2	Score A3	Coverage A3	# Peptides A3	# PSM A3	Score B1	Coverage B1	# Peptides B1	# PSM B1	Score B2	Coverage B2	# Peptides B2	# PSM B2	Score B3	Coverage B3	# Peptides B3	# PSM B3	Score C1-3	Coverage C1-3	# Peptides C1-3	# PSM C1-3	# AAs	MW [kDa]	calc. pI
DBB_28660	ribosomal protein l7/l12	99.21	1	17	17	1136	1.23282e+10	1.33103e+10	6.64063e+09	5.19787e+09	4.55072e+09	7.96116e+09	0	10133.3	99.21	16	266	8272.81	99.21	16	256	4867.63	99.21	16	133	4516.88	99.21	16	131	4959.01	99.21	16	141	7206.11	99.21	17	209					127	13.324	4.61475
DBB_49690	cold shock cspa	98.48	1	5	6	304	8529707697	8.33949e+09	5.72172e+09	5.27333e+09	4.00155e+09	8.30464e+09	0	2616.65	98.48	6	63	2630.13	80.3	5	59	1321.19	98.48	6	33	1477.67	98.48	6	33	2279.34	98.48	6	51	2545.79	98.48	6	65					66	7.08952	5.21143
DBB_47930	cold shock cspa	98.48	1	6	8	822	1.05047e+10	1.16279e+10	5.91683e+09	6.89424e+09	5.70338e+09	8.793e+09	0	5584.27	98.48	8	180	5766.69	98.48	8	191	2571.65	98.48	8	78	3109.87	98.48	8	111	3158.1	98.48	8	110	4677.39	98.48	8	152					66	7.20452	5.21143
DBB_52740	cold shock cspa	98.48	1	1	8	656	1.13985e+10	1.24407e+10	7.62722e+09	8.35493e+09	6.48531e+09	1.04302e+10	0	3827.06	98.48	8	142	4535.06	98.48	8	159	2082.26	98.48	8	69	2286.07	98.48	8	84	2741.35	98.48	8	96	2984.01	98.48	8	106					66	7.16151	5.21143
DBB_41910	pyridoxamine 5'-phosphate oxidase putative	97.6	1	9	9	218	9.96534e+08	1.0611e+09	6.73849e+08	5.99614e+08	5.24591e+08	1.07567e+09	0	1761.78	97.6	9	42	1183.15	73.6	8	34	1366.93	73.6	8	37	1207.29	90.4	8	32	1111.78	97.6	9	32	1583.03	97.6	9	41					125	13.5697	5.23682
DBB_26270	hypothetical protein	97.1	1	10	10	91	3.92986e+08	4.8177e+08	1.94748e+08	1.90017e+08	2.09395e+08	3.24057e+08	0	473.1	70.29	6	12	446.43	75.36	6	14	390.22	39.86	3	12	634.99	56.52	6	16	540.55	79.71	7	16	789.5	92.75	9	21					138	15.0272	4.2085
DBB_26240	glu-trnagln amidotransferase c subunit	96.84	1	7	7	50	2.63008e+07	1.6251e+08	8.02547e+07	6.29295e+07	5.63395e+07	8.55985e+07	0	225.5	94.74	6	8	180.98	94.74	5	6	122.3	76.84	4	4	372.13	64.21	4	14	180.76	78.95	6	9	299.66	66.32	4	9					95	10.2862	4.50049
DBB_16590	chaperonin cpn60	92.36	1	61	61	2862	6.6949e+09	1.0024e+10	4.24881e+09	4.32563e+09	3.73969e+09	5.80158e+09	0	22391.9	92.36	57	477	28607.7	88	55	666	16112.7	78.36	52	376	16489.4	85.27	53	376	17005.9	87.09	52	391	24557	85.09	53	576					550	58.1033	5.12256
DBB_23930	sulphate adenylyltransferase	91.96	1	54	54	2290	6021605954	1.12035e+10	6.51948e+09	7.65587e+09	3.14161e+09	3.96364e+09	0	11976.7	88.65	44	386	13050.6	82.98	44	416	12910.1	83.22	45	390	12888.8	76.12	44	389	11056.8	84.87	47	346	11292.3	79.43	40	363		0			423	46.7425	5.30029
DBB_590	adenylate kinase/ump-cmp kinase	91.96	1	26	26	579	2.27316e+08	4.88237e+08	6.5496e+08	1.86082e+09	9.98845e+08	1.92866e+09	0	962.59	62.05	13	34	1925.54	54.91	14	61	2921.86	90.63	20	89	4663.52	91.52	23	139	3391.95	90.63	22	104	5216.92	91.07	24	152					224	24.4974	5.56689
DBB_52750	cold shock cspa	90.91	1	2	8	582	7.83875e+09	9.19734e+09	4.99381e+09	6.13849e+09	5.08956e+09	6.95587e+09	0	3198.52	90.91	8	133	3747.65	90.91	8	146	1592.97	90.91	8	61	1516.75	90.91	8	69	1754.94	90.91	8	76	2336.25	90.91	8	97					66	7.17553	5.21143
DBB_31620	dhh phosphoesterase superfamily	89.87	1	37	37	1817	9.02942e+09	1.14234e+10	4.86486e+09	7.03218e+09	6.32797e+09	6.04504e+09	0	11107.7	81.7	36	330	12105.6	81.37	33	358	7690.49	73.2	29	221	9766.7	81.37	33	278	10588.8	89.54	34	305	10865.7	89.54	34	325					306	32.6509	4.84326
DBB_14380	enoyl-coa hydratase/isomerase	89.19	1	22	22	820	2572377920	3.15487e+09	1.32383e+09	1.18171e+09	1029578198	1.1207e+09	0	6422.52	74.9	21	162	5715.08	62.55	18	160	4368.84	62.55	18	128	4072.01	62.55	18	116	4462.51	62.55	19	132	4501.54	75.68	18	122					259	26.8101	5.51611
DBB_1660	translation elongation factor ef1b/ribosomal protein s6	89.1	1	13	13	164	4.46266e+08	4.62697e+08	3.09234e+08	1.30751e+08	2.0642e+08	3.11352e+08	0	1165.95	63.46	11	31	1084.6	62.18	9	27	1050.32	60.26	10	27	1005.3	63.46	11	28	610.75	60.9	10	21	1205.92	82.69	11	30		0			156	17.6207	4.44971
DBB_17010	consensus disorder prediction	88.99	1	8	8	225	1.7881e+09	1.61597e+09	9.32645e+08	1.00971e+09	8.24264e+08	1.39215e+09	0	1863.74	88.99	8	39	1645.97	88.99	7	38	1420.13	88.99	7	30	1575.49	72.48	7	37	1130.62	88.99	7	27	2453.09	88.99	7	54					109	11.6565	4.91943
DBB_49710	hypothetical protein	88.89	1	5	5	48	7.13305e+07	1.01261e+08	4.97124e+07	1.4151e+08	7.34056e+07	0	0	309.69	42.86	3	6	381.93	42.86	3	9	386.26	61.9	3	9	474.66	42.86	3	12	268.07	76.19	4	9	154.02	49.21	2	3					63	6.92562	5.31299
DBB_36790	peptidyl-prolyl cis-trans isomerase ppic-type	87.1	1	8	8	106	1.43289e+08	1.51563e+08	8.73114e+07	7.42125e+07	8.91179e+07	1.30298e+08	0	669.61	56.99	7	18	608.66	56.99	7	18	714.35	56.99	7	19	598.41	49.46	5	17	622.3	56.99	7	18	523.92	86.02	7	16					93	10.0691	7.28369
DBB_30310	transcriptional repressor c-terminal	86.25	1	10	10	402	1.50242e+09	2.41662e+09	7.71122e+08	1.06884e+09	7.00441e+08	1.55006e+09	0	1350.95	86.25	10	66	1732.02	85	9	84	1098.24	86.25	10	52	1398.65	68.75	8	64	1267.15	68.75	8	58	1822.34	67.5	8	78					80	8.9927	8.60205
DBB_50480	histone-like dna-binding protein	85.39	1	11	11	587	7.08874e+09	8.35771e+09	4.01187e+09	3.37839e+09	2860318612	4.26389e+09	0	5435.69	40.45	7	119	6979.4	40.45	7	162	2666.14	75.28	7	68	2972.34	46.07	8	74	2961.67	49.44	7	68	4149.3	39.33	6	96					89	9.43513	9.71533
DBB_28770	ribosomal protein s19/s15	84.78	1	12	12	179	3.47584e+08	4.73151e+08	295495946	1.95568e+08	1.27868e+08	2.77671e+08	0	1101.23	84.78	11	34	962.55	84.78	10	26	1006.79	84.78	12	32	977.69	73.91	9	29	609.34	84.78	11	21	1191.15	84.78	11	37					92	10.4026	10.6382
DBB_1370	upf0434 protein ycar [ycar].	83.93	1	3	3	14	16942658	1.3446e+07	0	1.83624e+07	7.18562e+06	8.94895e+06	0	46.47	51.79	2	2	111.75	51.79	2	4						0			86.71	83.93	3	3	191.94	83.93	3	5					56	6.04507	4.58936
DBB_16580	groes chaperonin superfamily	83.51	1	10	10	856	1.31546e+10	16912702374	5.72245e+09	7.35243e+09	7.85823e+09	9.67988e+09	0	5010.32	83.51	10	204	5388.73	83.51	10	217	1965.93	61.86	8	77	2547.83	61.86	9	95	2851.78	83.51	10	114	3343.51	83.51	10	149					97	10.6275	4.94482
DBB_45450	o-methyltransferase comt-type	82.9	1	24	24	314	1.92623e+07	1.22045e+08	8.61248e+07	7.57721e+08	3.4879e+08	8.34549e+08	0	197.97	16.81	4	5	668.41	22.61	6	17	496.26	32.17	8	17	3245.3	70.43	19	88	2970.57	64.64	18	78	4335.15	82.9	22	109					345	37.375	5.43994
DBB_50550	transcription elongation factor grea/greb	82.58	1	10	10	162	4.2622e+08	5.60387e+08	2.15861e+08	1.88368e+08	1.69537e+08	2.82695e+08	0	1368.46	82.58	10	30	1350.73	82.58	10	32	1232.32	58.71	8	28	1070.04	76.77	9	26	808.47	54.19	7	17	1241.81	82.58	10	29					155	17.0798	4.67822
DBB_44890	ketol-acid reductoisomerase	82.38	1	36	36	891	2.42358e+09	2.61886e+09	1241969018	1.13289e+09	9.96943e+08	1.52046e+09	0	5726.76	81.97	31	162	5577.73	77.25	32	177	4860.33	71.52	29	149	3240.45	46.11	23	101	4631.22	68.85	28	137	5623.21	80.12	32	165					488	53.4745	4.91943
DBB_33050	chaperone dnak	82.36	1	62	62	2135	2.87809e+09	4.48504e+09	1.22886e+09	2.73083e+09	1.83465e+09	3.49369e+09	0	13326.4	81.26	58	325	14639.6	82.05	55	362	7922	79.21	48	207	14143.2	76.06	53	383	12377.8	80.79	53	330	19833.7	80.47	55	528					635	67.8199	4.83057
DBB_4030	ribosome hibernation promoting factor/raia	82.22	1	9	9	223	6.21068e+08	744878635	3.2068e+08	3.36174e+08	2.50544e+08	3.42886e+08	0	1227.23	63.7	7	32	1953.9	82.22	9	56	1333.77	63.7	7	40	896.24	34.81	5	30	1207.08	63.7	7	35	963.92	34.81	5	30					135	15.0267	5.13525
DBB_28710	translation elongation factor eftu/ef1a bacterial/organelle	81.91	1	6	26	1593	7.8963e+09	1.04086e+10	4.85406e+09	3.67809e+09	3593038254	4.07035e+09	0	9999.23	74.12	25	313	10707.2	72.86	24	342	9274.39	76.88	24	255	7914.58	69.1	23	222	7584.17	69.1	23	231	7519.87	68.59	22	230					398	43.51	5.04639
DBB_50560	rna polymerase subunit rpb6/omega	81.82	1	5	5	88	1.30376e+08	1.25112e+08	8.0423e+07	7.20208e+07	7.08086e+07	5.85196e+07	0	710.74	62.12	4	19	579.81	81.82	5	20	560.62	62.12	4	16	287.35	62.12	4	9	229.03	48.48	2	7	629.09	81.82	5	17					66	7.49789	7.1958
DBB_1640	ribosomal protein l9 bacteria/chloroplast	80.65	1	19	19	304	4.4077e+08	4.55847e+08	228772203	1.92915e+08	1.211e+08	2.44025e+08	0	2061.18	80.65	18	63	1643.67	64.52	15	49	1521.83	80.65	17	53	1213.89	80.65	15	46	973.98	80.65	16	37	1713.02	80.65	18	56					155	17.2603	5.2876
DBB_34310	nitrogen fixation nifu	80.36	1	24	24	415	8.60284e+08	1.0622e+09	3.28994e+08	3.67797e+08	405383886	4.81168e+08	0	3047.09	63.64	19	76	3400.28	71.27	21	84	2513.37	66.55	18	61	2347.64	48	17	67	3078.73	75.64	21	69	2299.41	67.27	19	58					275	30.0243	5.21143
DBB_13720	this thiamine-biosynthesis	80.3	1	4	4	90	7.97483e+07	1.59539e+08	5.27752e+07	7.6178e+07	5.28987e+07	1.13525e+08	0	491.52	51.52	3	15	685.38	80.3	4	18	574.3	80.3	4	10	586.49	80.3	4	14	666.71	80.3	4	15	818.51	80.3	4	18					66	7.12447	4.42432
DBB_41330	o-methyltransferase comt-type	80.29	1	24	24	529	2.08871e+08	6.45694e+08	1.11444e+08	7.95071e+08	4.09338e+08	1.77008e+09	0	1495.44	51.47	15	44	2956.14	54.71	16	78	907.59	46.18	11	26	3725.44	62.06	20	107	2627.98	56.18	19	87	6894.13	80.29	24	187					340	37.2482	4.80518
DBB_28970	dna-directed rna polymerase alpha subunit	80.24	1	26	26	298	6.86056e+08	946051896	3.76886e+08	3.1375e+08	2.48543e+08	4.18721e+08	0	2244.97	59.88	22	58	1999.09	62.24	21	61	1846.46	52.21	19	55	1313.53	51.33	16	41	1396.75	50.15	19	41	1467.22	54.28	17	42					339	37.5472	4.83057
DBB_41380	hypothetical protein	79.57	1	31	31	551	7.06896e+08	9.69008e+08	2.43949e+08	4.33777e+08	4.11254e+08	4.61274e+08	0	3516.28	67.8	26	106	4692.28	59.44	25	126	2115.39	69.97	25	68	2696.9	70.28	26	77	3139.8	73.68	28	98	2516.86	73.37	25	76					323	36.4306	4.62744
DBB_39670	flagellin hook in motif	79.42	1	35	35	1585	2.44275e+09	4.17782e+09	1.33469e+09	4.0082e+09	3.41432e+09	2.29644e+09	1.69831e+06	11771.6	78.69	32	193	16064.7	78.69	31	269	10155.3	78.69	31	177	20972.7	79.42	33	348	19579.8	78.69	33	339	14529.1	78.69	31	256	54.2373	4.92	3	3	549	56.2547	4.50049
DBB_16730	ribosomal protein s9 bacterial/plastid	79.39	1	13	13	334	6.13225e+08	8.90117e+08	6.21633e+08	3.57869e+08	2.63802e+08	2.8883e+08	0	2630.63	79.39	12	67	2897.55	68.7	11	67	1926.09	64.12	11	58	1505.26	68.7	8	47	1778.44	68.7	10	51	1525.33	68.7	8	44					131	14.4309	10.4624
DBB_28650	ribosomal protein l10	79.19	1	14	14	149	305413593	2.83523e+08	1.28672e+08	9.86564e+07	8.82704e+07	1.43443e+08	0	956.75	50.29	9	27	1083.41	79.19	14	26	983.39	67.63	10	30	895.27	62.43	9	24	868.92	66.47	10	22	595.17	55.49	10	20					173	18.692	7.40088
DBB_39630	flag protein	78.79	1	14	14	194	1.45672e+08	1.95337e+08	1.02604e+08	4.00286e+08	2.70102e+08	2.43676e+08	0	415.95	51.52	6	20	820.37	63.64	7	28	360.62	63.64	7	17	1263.97	78.79	14	47	1187.7	76.52	11	44	1230.1	73.48	11	38					132	15.1187	5.05908
DBB_26220	hypothetical protein	78.33	1	5	5	48	34898287	6.52874e+07	1.57187e+07	2.5108e+07	2.04967e+07	2.91466e+07	0	172.17	50	3	7	245.41	63.33	4	8	126.09	30	2	4	309.67	78.33	5	11	179.1	63.33	4	7	244.01	63.33	4	11					60	6.66354	7.26904
DBB_25640	dissimilatory sulphite reductase d	78.05	1	9	9	145	8.91992e+08	7.96807e+08	5.71958e+08	5.47221e+08	4.1376e+08	5.59128e+08	0	762.17	42.68	6	30	717.24	46.34	5	21	718.39	65.85	5	23	780.33	39.02	5	24	606.4	74.39	6	23	713.78	43.9	5	24					82	9.15779	8.85107
DBB_24880	fad-linked oxidase c-terminal	78.04	1	30	30	509	7.02456e+08	7.92071e+08	5.15904e+08	5.38112e+08	4.04539e+08	4.28215e+08	0	2780.61	74.57	27	88	2736.99	75.22	27	91	2475.44	60.87	23	82	2351.02	59.35	23	82	2386.24	56.09	23	78	2861.57	67.83	24	88					460	48.7301	5.79541
DBB_30210	leu/ile/val-binding protein	77.9	1	29	29	469	1.52063e+09	1.60383e+09	7.46879e+08	4.91717e+08	4.83403e+08	5.36492e+08	0	3412.55	75.47	27	111	2776.18	62.26	25	94	2301.87	65.77	23	79	1678.46	55.26	18	59	1809.96	57.41	22	64	1934.87	57.68	20	62					371	39.8795	5.50342
DBB_31320	ditp/xtp pyrophosphatase	77.31	1	11	11	136	8.02798e+07	1.57983e+08	6.37513e+07	7.50846e+07	5.9924e+07	7.87055e+07	0	785.85	49.07	8	21	931.16	60.65	9	30	678.2	62.04	9	24	498.45	50.46	8	20	519.78	60.65	9	18	727.88	52.78	9	23					216	23.4324	4.69092
DBB_25970	electron transfer flavoprotein alpha subunit/fixb	77.22	1	19	19	545	1.75935e+09	1.77923e+09	1.01173e+09	1.24071e+09	1.25782e+09	1.22887e+09	0	5138.98	68.99	18	97	5414.9	63.29	16	100	3579.88	68.67	16	72	5295.26	71.52	18	109	4942.66	68.99	17	94	3956.47	75.32	14	73					316	32.6357	4.51318
DBB_50660	phosphoribosylaminoimidazole-succinocarboxamide synthase	76.98	1	22	22	328	3.16934e+08	5.55795e+08	2.06096e+08	1.86883e+08	1.42812e+08	2.02883e+08	0	1956.42	75.6	19	53	2168.85	68.04	21	63	1926.83	68.04	21	60	1928.74	59.45	18	56	1374.8	67.35	18	43	1674.01	63.92	18	53					291	32.3326	5.0083
DBB_14360	act domain	76.76	1	12	12	316	1.63218e+09	2.43508e+09	9.25216e+08	1.08364e+09	8.54274e+08	1.02354e+09	0	1922.8	76.76	11	53	2747.97	76.76	12	76	1345	76.76	11	41	1827.5	76.76	11	53	1475.8	76.76	11	44	1928.68	73.94	10	49					142	15.3901	4.7417
DBB_39280	bifunctional purine biosynthesis protein purh-like	76.55	1	12	12	120	2.46504e+08	273831117	7.43752e+07	1.20721e+08	9.01656e+07	141426382	0	895.3	73.45	11	23	746.16	59.29	9	20	425.5	58.85	8	13	677.81	76.55	11	22	578.11	54.42	8	20	723.12	63.27	9	22					226	24.1034	5.41455
DBB_11730	deoc/fbab/ lacd aldolase	76.49	1	16	16	380	1.78794e+09	2.12403e+09	9.06484e+08	6.99285e+08	5.9334e+08	9.28338e+08	0	3262.12	76.49	15	92	2823.7	76.49	15	81	1875.81	76.49	15	59	1466.64	58.58	12	42	1884.83	76.49	15	53	2020.29	63.43	14	53					268	28.6295	6.06201
DBB_41610	aconitase/3-isopropylmalate dehydratase swivel	76.44	1	11	11	147	2.53001e+08	2.69566e+08	1.60872e+08	1.31427e+08	8.42437e+07	1.68193e+08	0	1115.83	76.44	10	36	959.19	49.43	9	24	829.25	63.22	10	23	641.07	49.43	7	19	756.12	40.23	8	24	712.29	45.98	7	21					174	19.2654	4.52588
DBB_48060	dihydropteroate synthase-like	76.27	1	25	25	487	1.16976e+09	1.27613e+09	6.76206e+08	6.20614e+08	4.34618e+08	5.17374e+08	0	3186.49	74.58	24	93	3532.52	55.59	21	95	3058.65	58.31	22	88	2581.96	52.88	19	72	1953.81	63.05	22	67	2643.86	73.22	20	72					295	32.2894	4.83057
DBB_680	ribosome recycling factor	75.68	1	19	19	407	8.95417e+08	1.03265e+09	3.97582e+08	3.82393e+08	3.34953e+08	498277671	0	3371.77	75.68	15	87	2868.85	73.51	17	74	2231.57	70.81	16	68	1961.3	69.73	16	57	2209.79	69.73	15	61	1987.96	73.51	16	60					185	20.9651	6.62451
DBB_28640	ribosomal protein l1 bacterial-type	75.64	1	17	17	329	2.74239e+08	4.01953e+08	2.64837e+08	2.42369e+08	169377652	389432041	0	1167.46	59.83	14	49	1426.61	56.84	15	49	1320.14	56.84	14	53	1497.78	50	13	55	1211.5	72.65	13	52	2173.35	53.85	14	71					234	24.8522	8.98291
DBB_24970	nagb/rpia transferase-like	75	1	9	9	235	4.35242e+08	5.31773e+08	3.12058e+08	2.35337e+08	180945607	2.61653e+08	0	1254.57	69.68	8	36	1353.67	69.68	8	40	1410.09	53.72	8	46	974.1	40.43	6	30	1202.52	53.72	8	40	1486.29	53.72	8	43					188	19.6598	4.90674
DBB_30590	sulphite reductase assimilatory	74.89	1	15	15	245	4.88683e+08	4.69234e+08	2.55432e+08	2.17936e+08	1.77696e+08	2.64313e+08	0	2028.83	67.71	14	55	1306.91	52.47	11	41	1269.51	57.4	12	41	851.88	52.47	11	34	850.94	46.19	10	33	1165.46	53.36	12	41					223	23.8853	7.97217
DBB_16060	dihydropteroate synthase-like	74.81	1	15	19	256	7.7888e+08	9.26531e+08	4.05524e+08	3.63773e+07	4.37905e+07	2.36141e+07	0	3057.47	74.81	18	90	2546.33	63.91	16	67	2476.47	66.92	16	64	254.87	15.04	5	9	588.79	30.08	8	18	301.83	20.68	5	8					266	29.3687	4.90674
DBB_18430	trigger factor	74.61	1	32	32	1169	1.54029e+09	1.94565e+09	7.69199e+08	7.99038e+08	7.28963e+08	1.00395e+09	0	9125.87	67.64	27	214	9308.12	67.64	29	210	6776.47	62.47	25	169	7352.37	51.24	24	187	7240.15	62.47	24	182	8361.03	69.44	28	207					445	50.1521	4.53857
DBB_28860	ribosomal protein s8	74.24	1	10	10	224	1.62754e+08	238494814	1.49455e+08	1.27422e+08	9.86873e+07	1.89981e+08	0	984.99	61.36	7	32	1128.06	68.18	8	42	1194.79	68.18	8	42	989.14	71.21	9	37	658.6	62.88	8	25	1312.82	68.18	8	46					132	14.7099	9.84717
DBB_28600	translation elongation factor eftu/ef1a bacterial/organelle	74.12	1	5	25	1652	8.58173e+09	1.15295e+10	5.25743e+09	3.97758e+09	3.65563e+09	4.07035e+09	0	11245	74.12	25	344	11277	72.86	24	358	9441.05	69.1	23	257	7784.68	69.1	23	218	7911.77	69.1	23	234	7784.06	68.59	22	241					398	43.5991	5.04639
DBB_25310	aspartate-semialdehyde dehydrogenase	73.71	1	20	20	229	4.14337e+08	5.23101e+08	2.22663e+08	2.73313e+08	2.20225e+08	2.60144e+08	0	1524.22	62.87	17	46	1303.11	55.01	16	39	1104.82	49.05	15	34	1076.82	55.56	16	40	819.44	51.22	14	29	1284.17	55.01	16	41					369	39.6352	4.97021
DBB_24190	lumazine synthase	73.58	1	9	9	215	3.27816e+08	2.92713e+08	1.6232e+08	1.50853e+08	1.15876e+08	2.71568e+08	0	1449.17	73.58	9	46	1304.04	41.51	6	43	766.34	69.18	8	25	772	45.28	5	23	1244.8	69.18	8	39	1139.75	73.58	9	39					159	16.9248	5.31299
DBB_3980	glyceraldehyde-3-phosphate dehydrogenase type i	73.57	1	24	25	818	1.8371e+09	1.88828e+09	1.03788e+09	1.0511e+09	8.80396e+08	1.05289e+09	0	5315.72	73.57	23	153	5084.7	68.17	21	155	3877.24	61.56	21	132	3698.86	57.96	20	115	4222.15	73.57	24	133	4250.59	72.67	23	130					333	35.2112	6.45557
DBB_11840	solute-binding protein family 3/n-terminal domain of mltf	73.56	1	22	22	713	1.13004e+09	1.76578e+09	6.94003e+08	6.16553e+08	5.44661e+08	7.86823e+08	0	4667.15	73.56	21	115	5261.58	68.2	19	130	4509.93	71.65	20	116	4080.72	58.24	17	110	4721.01	73.56	21	118	4701.5	73.56	21	124					261	28.6969	8.07471
DBB_28870	ribosomal protein l6	73.45	1	17	17	255	3.01119e+08	5.74886e+08	2.50947e+08	1.73298e+08	1.55205e+08	2.21952e+08	0	1118.56	67.8	15	39	1740.67	72.32	16	54	1387.68	66.67	15	53	1158.45	67.23	13	37	699.2	61.02	13	33	1082.14	66.1	14	39					177	19.1114	9.45166
DBB_25620	sulphite reductase dissimilatory-type alpha subunit	73.36	1	35	35	1781	10331697287	9.32763e+09	6.51474e+09	5.71701e+09	5.68691e+09	6.29987e+09	0	13658.8	70.74	32	327	13751.4	50	24	368	11399.9	67.25	30	283	8245.35	57.21	26	200	11511.6	72.27	31	294	12378.6	66.38	29	309					458	51.881	5.021
DBB_14940	co dehydrogenase alpha-bundle	72.97	1	44	45	916	2.05671e+09	1.976e+09	9.41074e+08	7.94804e+08	6.79426e+08	6.55971e+08	0	7339.9	67.25	38	221	5485.68	57.87	31	167	5160.23	53.26	34	165	3133.17	52.46	30	120	3841.35	58.03	32	128	3605.19	53.74	30	115					629	66.9638	5.90967
DBB_48500	tetrahydrofolate dehydrogenase/cyclohydrolase	72.96	1	23	23	546	1.19889e+09	1.38474e+09	5.88089e+08	5.94498e+08	6.13023e+08	6.4995e+08	0	3909.53	70.36	21	109	3714.19	72.96	22	104	3368.79	63.84	18	93	1781.63	44.95	11	51	3466.57	72.96	22	97	3425.72	63.84	19	92					307	31.9704	5.31299
DBB_26200	cold shock cspa	72.73	1	5	5	25	2.75605e+07	0	3.04306e+07	2.85846e+07	2.58074e+07	6.57673e+07	0	31.77	22.73	2	2						0			112.22	43.94	2	4	190	51.52	3	9	231.27	72.73	5	10					66	7.44153	5.12256
DBB_23890	adenylylsulphate reductase alpha subunit	72.69	1	55	55	5073	2.45585e+10	2.18676e+10	1.39567e+10	1.42648e+10	9.9067e+09	11946122060	1.48134e+06	34875.9	71.02	51	1095	31003.7	67.98	51	964	25682.3	65.86	51	760	20215.9	57.97	44	650	24434.5	64.95	49	763	26224.4	66.92	51	841		0			659	73.8853	5.89697
DBB_41820	enolase	72.58	1	28	29	1146	2.0196e+09	2.50047e+09	1.08265e+09	1.25557e+09	1.1624e+09	1.67995e+09	0	8258.06	70.69	27	211	8568.93	60.76	23	219	5759.67	63.12	22	161	5724.1	65.25	23	162	6690.82	69.98	26	192	7503.86	61.23	23	201					423	44.7895	4.70361
DBB_48510	cyclodeaminase/cyclohydrolase	72.38	1	18	18	90	4.60348e+07	6.18417e+07	1.05998e+08	2.23431e+07	5.42132e+07	3.27376e+07	0	696.54	59.05	12	20	396.79	48.57	10	17	399.45	41.43	10	15	163.94	15.24	4	7	487.81	32.86	9	16	511.58	28.1	6	15					210	22.2794	4.91943
DBB_9360	acetate/propionate kinase	71.82	1	23	23	430	5.10846e+08	8.26778e+08	4.59134e+08	5.41366e+08	2.56245e+08	3.41775e+08	0	3052.06	55.61	17	72	3145.03	60.85	17	70	3069.41	69.58	22	85	2951.85	58.6	19	76	2496.24	59.85	17	64	2766.46	58.6	16	63					401	43.2977	5.12256
DBB_18920	phosphoheptose isomerase	71.73	1	12	12	132	2.15011e+08	2.63445e+08	9.79345e+07	1.04391e+08	8.11608e+07	1.47981e+08	0	1152.32	62.3	10	30	1308.42	53.4	8	26	736.18	45.03	7	20	550.14	45.03	7	16	544.84	54.45	8	18	937.98	61.78	10	22					191	20.1865	5.84619
DBB_26680	s-adenosylmethionine synthetase	71.28	1	28	28	803	2.3252e+09	2.9491e+09	9.20441e+08	1.14153e+09	9.83381e+08	1.36291e+09	0	5206.8	71.03	25	161	4829.13	61.79	24	144	3297.35	61.54	23	109	3252.31	58.72	22	106	4414.64	61.54	24	137	4910.92	63.33	26	146					390	42.5152	4.90674
DBB_52310	fad/nad(p)-binding domain	71.12	1	56	56	1091	1.94321e+09	1.87424e+09	1.26012e+09	1.52224e+09	1.04685e+09	1.03575e+09	0	7070.51	49.55	43	174	6742.38	48.76	42	166	7329.39	59.55	50	197	6076.08	47.77	38	153	8108.58	64.39	52	215	7230.58	56.28	44	186					1011	108.652	5.73193
DBB_27190	pyridoxal phosphate (active vitamin b6) biosynthesis pdxj	70.95	1	14	14	330	7.59906e+08	9.42617e+08	305283111	3.94818e+08	2.89122e+08	4.77553e+08	0	2317.31	70.95	14	70	2210.92	61	13	60	1514.6	70.95	14	40	1940.1	61	12	55	1733.77	70.95	14	51	1676.85	70.95	13	54					241	26.4547	5.16064
DBB_15870	rubrerythrin	70.89	1	13	13	264	9.32453e+08	1.6829e+09	5.85342e+08	6.80493e+08	4.56567e+08	8.09993e+08	0	2212.09	67.09	10	47	2140.62	66.46	11	51	1392.29	62.66	8	34	1929.54	67.09	9	44	1562.67	61.39	6	39	1965.5	67.09	10	49					158	17.4577	4.80518
DBB_20370	cyclophilin-type peptidyl-prolyl cis-trans isomerase	70.69	1	11	11	297	1.34548e+09	1.6236e+09	6.51805e+08	7.71679e+08	6.56099e+08	1.27242e+09	0	1687.88	57.47	10	50	1650.91	70.69	10	47	979.95	57.47	8	30	1637.16	57.47	10	47	1261.83	70.69	10	36	3204.75	70.69	11	87					174	18.9323	5.14795
DBB_23910	f420-non-reducing hydrogenase iron-sulfur subunit d	70.67	1	53	53	984	1.07872e+09	1.1758e+09	6.16531e+08	7.06274e+08	4.82101e+08	5.42159e+08	0	6492.53	57.75	39	157	7012.55	55.04	40	173	6234.77	66.41	42	162	5764.06	48.45	36	160	6481.07	63.7	45	177	5864.86	57.62	39	155					774	84.5128	4.89404
DBB_10860	rna-binding protein predicted	70.31	1	3	3	60	4.7533e+07	9.69603e+07	7.82585e+07	7.57173e+07	5.30192e+07	1.04969e+08	0	377.58	70.31	3	13	333.49	29.69	2	12	305.93	29.69	2	10	312.45	70.31	3	8	173.03	29.69	2	6	398.89	29.69	2	11					64	7.01962	5.70654
DBB_29190	signal transduction response regulator receiver domain	70	1	5	5	52	5.23935e+07	9.9975e+07	3.4593e+07	4.16581e+07	2.04722e+07	38186650	0	484.96	70	5	12	459.82	53.33	4	10	302.93	70	5	8	321.35	53.33	4	7	265.24	70	5	7	341.06	52.5	4	8					120	13.0448	4.97021
DBB_28720	ribosomal protein s10	69.9	1	11	11	218	3.51048e+08	4.37966e+08	2.45881e+08	2.35939e+08	2.53532e+08	3.41161e+08	0	961.39	69.9	10	36	1221.59	68.93	9	39	888.39	69.9	11	28	1070.19	61.17	9	32	1296.09	68.93	9	41	1408.61	68.93	10	42					103	11.8235	9.86182
DBB_35010	1-aminocyclopropane-1-carboxylate deaminase/d-cysteine desulfhydrase	69.88	1	13	22	410	5.73505e+08	6.68586e+08	3.80527e+08	4.05578e+08	3.53532e+08	3.58403e+08	0	2206.96	62.05	21	63	1913.66	57.23	18	56	1978.88	56.93	20	62	2157.75	53.31	19	77	2299.75	62.05	20	79	2400.93	62.05	21	73					332	35.0948	6.16357
DBB_48100	co dehydrogenase/acetyl-coa synthase delta subunit tim barrel	69.36	1	35	35	620	1.20557e+09	1.30884e+09	6.27795e+08	6.20729e+08	5.22716e+08	4.73098e+08	0	4729.54	58	31	126	4582.98	55.68	30	129	3546.16	69.17	33	104	3184.34	50.48	29	93	3336.18	55.68	32	101	2315.83	53.76	24	67					519	55.153	5.09717
DBB_37130	hpr(ser) kinase/phosphorylase-like n-terminal domain superfamily	69.23	1	8	8	81	7.49717e+07	9.89556e+07	3.69046e+07	2.44251e+07	2.40202e+07	4.78938e+07	0	664.35	69.23	7	19	591.66	63.25	6	14	385.34	54.7	6	12	485.42	54.7	6	12	352.89	63.25	6	11	552.9	54.7	5	13					117	12.4692	4.61475
DBB_44050	delta-aminolevulinic acid dehydratase	68.92	1	16	16	184	1.266e+08	2.33095e+08	7.40593e+07	6.08553e+07	4.3024e+07	9.68844e+07	0	970.65	36.92	10	28	1780.23	68.62	15	48	958.97	52.62	13	31	758.99	28.92	7	21	653.22	38.77	9	22	1219.39	57.54	14	34					325	35.5951	6.12549
DBB_19620	ionotropic glutamate receptor	68.9	1	18	18	366	1.28625e+09	1.6394e+09	6.59786e+08	6.30658e+08	5.97269e+08	7.70317e+08	0	3621.88	68.9	17	74	3741.32	61.42	16	81	2539.84	61.42	16	58	2207.43	68.5	14	47	2325.72	57.48	13	52	2439.17	61.02	14	54					254	27.1012	8.27979
DBB_48110	formate-tetrahydrofolate ligase fthfs	68.87	1	47	47	1205	3.8605e+09	3.48589e+09	1.85864e+09	677989110	6.14459e+08	6.75308e+08	0	9511.81	68.19	42	274	8317.95	59.39	39	254	7952.81	58.21	41	232	4287.94	42.47	29	130	5245.34	50.76	37	168	4882.83	51.78	31	147					591	63.8785	6.01123
DBB_11740	3-dehydroquinate synthase	68.48	1	19	19	245	4.53937e+08	6.05733e+08	2.30293e+08	1.75855e+08	1.37475e+08	1.90964e+08	0	1590	64.24	17	46	1288.33	58.48	14	46	1497.8	56.36	13	46	1293.67	40.61	11	38	907.81	50	12	36	1037.63	48.48	13	33					330	35.6624	5.13525
DBB_28930	translation initiation factor if-1	68.06	1	5	5	45	6.82093e+07	8.54076e+07	5.7649e+07	2.38283e+07	5.36939e+07	3.18999e+07	0	239.53	47.22	4	8	294.27	68.06	5	10	360.76	68.06	5	10	182.68	47.22	3	6	117.09	25	2	3	275.25	68.06	4	8					72	8.27247	9.62744
DBB_34390	rhodanese-like domain	67.82	1	14	14	327	1.30532e+09	1.62892e+09	8.25017e+08	7.71964e+08	7.98277e+08	9.31156e+08	0	2051.7	62.07	11	57	2218.16	60.34	10	58	2064.69	60.92	11	55	1992.75	62.07	11	51	1737.35	60.34	11	53	2169.18	66.09	13	53					174	19.325	8.98291
DBB_52350	cytochrome-c3 hydrogenase gamma subunit	67.62	1	19	20	326	5.43083e+08	5.82011e+08	7.00957e+08	8.12735e+08	5.10964e+08	7.72669e+08	0	1427.6	52.31	14	47	991.36	49.11	12	32	2062.59	65.12	19	71	1788.94	51.25	15	57	1676.53	65.12	18	56	2169.13	66.19	18	63					281	31.0946	5.92236
DBB_28910	ribosomal protein l15 bacterial-type	67.59	1	10	10	165	3.79862e+08	3.22383e+08	2.30633e+08	2.30255e+08	2.03724e+08	3.575e+08	0	970.92	67.59	9	27	908.84	62.07	8	25	917.24	67.59	9	32	864.24	60.69	8	26	957.75	61.38	8	28	946.05	67.59	10	27					145	15.5134	10.3159
DBB_27910	deoc/fbab/ lacd aldolase	67.04	1	12	12	327	4.54738e+08	5.4413e+08	2.13339e+08	5.82271e+08	4.32294e+08	5.68363e+08	0	1761.35	57.41	11	46	2078.17	57.41	11	55	1648.28	55.56	10	40	2595.36	57.41	11	67	2534.27	67.04	12	62	2358.98	55.56	10	57					270	28.6057	6.22705
DBB_21560	selenium metabolism protein yedf	67.01	1	11	11	196	4.85949e+08	5.1267e+08	2.61922e+08	2.02324e+08	2.7601e+08	3.3813e+08	0	1537.78	57.36	10	39	1301.2	57.36	10	36	694.82	54.82	10	28	595.75	50.25	8	20	1008.53	67.01	11	38	1244.7	64.97	10	35					197	20.7575	4.75439
DBB_650	ribosomal protein s2 bacteria/mitochondria/plastid	66.78	1	20	20	249	2.58688e+08	4.75221e+08	2.85235e+08	2.63317e+08	2.38193e+08	2.98015e+08	0	1337.26	55.24	14	32	1644.96	51.05	15	37	1961.78	56.29	17	50	1576.87	45.45	15	44	1849.81	51.4	16	45	1679.5	54.9	16	41					286	31.3671	7.23975
DBB_24940	pyruvate-flavodoxin oxidoreductase	66.67	1	63	69	2266	7.87487e+09	9.37998e+09	4.37941e+09	2.32e+09	1.6646e+09	2.70522e+09	0	18035	62.77	61	487	16629.9	62.85	59	472	14258.2	62	57	414	9593.98	48.18	48	274	10065.3	64.55	58	299	11646.8	58.35	53	320					1179	128.617	5.18604
DBB_31600	ribosomal protein l25 long-form	66.67	1	15	15	285	9.50957e+08	1.23498e+09	6.80521e+08	6.16771e+08	5.33819e+08	7.06786e+08	0	1328.11	55.72	10	47	1319.81	42.29	11	47	1318.95	44.78	12	48	1151.87	45.77	13	46	1187.71	37.31	12	43	1596.78	50.75	12	54					201	21.8556	4.88135
DBB_23680	ribosomal protein s15 bacterial-type	66.29	1	8	8	98	2.67586e+08	3.2208e+08	245752835	2.05144e+08	1.89451e+08	2.84126e+08	0	387.1	48.31	5	19	333.35	55.06	5	14	344.24	48.31	5	14	289.89	48.31	5	12	446.03	57.3	6	18	480.26	49.44	6	21					89	10.5729	10.5063
DBB_50800	translation elongation factor efg/ef2	66.28	1	40	40	732	5.36561e+08	7.402e+08	4.28772e+08	5.01714e+08	3.3347e+08	3.59103e+08	0	3938.83	56.79	30	117	4499.42	61.02	33	128	4489.64	62.92	34	135	4041.57	61.31	33	121	3688.25	60.58	32	116	4216.91	59.27	30	115					685	74.0808	5.09717
DBB_31330	phosphoenolpyruvate carboxykinase gtp-utilising	66.26	1	35	35	352	3.38695e+08	3.4923e+08	2.25368e+08	2.80723e+08	1.97555e+08	2.99241e+08	0	2026	46.69	24	58	1283.29	47.61	22	48	1578.12	51.16	23	48	2001.97	52.85	26	73	1652.17	55.32	28	59	2207.27	56.39	30	66					649	71.1553	5.13525
DBB_42580	hypothetical protein	66.2	1	4	4	35	9.24771e+07	1.44306e+08	5.96283e+07	5.94204e+07	5.0321e+07	9.4751e+07	0	236.73	35.21	3	5	272.8	35.21	3	6	273.36	66.2	4	7	263.15	66.2	4	6	288.31	66.2	4	7	218.77	29.58	2	4					71	7.98496	4.71631
DBB_18940	porphobilinogen deaminase	66.13	1	23	23	286	3.37241e+08	4.07344e+08	1.80203e+08	1.41379e+08	1.24523e+08	2.21627e+08	0	1678.43	60.65	18	55	1722.27	59.68	18	57	1396.18	53.23	16	47	1500.36	47.42	16	45	966.17	51.29	15	36	1320.74	61.94	18	46					310	33.3499	5.51611
DBB_45480	trna uridine 5-carboxymethylaminomethyl modification enzyme mnmg-related	65.9	1	24	24	244	9.09619e+07	1.42628e+08	3.18695e+07	1.06747e+08	8.18894e+07	1.05845e+08	0	950.3	37.76	14	27	1085.9	40.05	14	30	569.97	30.21	12	26	1333.36	41.42	15	49	1638.37	47.37	18	53	1549.72	47.83	18	59					437	47.0901	8.33838
DBB_25630	sulphite reductase dissimilatory-type beta subunit	65.71	1	34	34	2139	1.07755e+10	1.09467e+10	5.48291e+09	5.0556e+09	3.62964e+09	5.64642e+09	0	12161.7	64.66	32	447	10200.4	51.83	25	374	9677.52	65.71	30	329	8211.67	51.31	26	287	8786.92	64.92	31	301	11318.8	62.57	30	401					382	42.6848	6.99072
DBB_5090	hypothetical protein	65.71	1	3	3	4	4.84654e+07	7.60644e+07	0	0	0	5.97446e+07	0		0				0								0							117.81	65.71	3	4					70	7.99906	6.52197
DBB_28830	ribosomal protein l14p	65.57	1	9	9	118	2.04183e+08	2.90217e+08	1.84039e+08	2.05799e+08	1.64016e+08	2.47236e+08	0	571.58	47.54	5	17	586.91	47.54	5	20	584.86	59.84	8	19	762.3	59.02	7	23	539.82	53.28	6	18	574.77	59.02	7	21					122	13.4345	10.0962
DBB_23880	adenylylsulphate reductase beta subunit	65.52	1	9	9	984	1.14084e+10	1.05364e+10	8.33997e+09	6.39822e+09	7.80072e+09	6422386501	0	9845.07	53.79	7	196	13296.6	53.79	8	237	8166.29	65.52	8	178	5322.81	40	6	90	6819.89	65.52	9	154	6151.91	65.52	8	129					145	15.9825	4.88135
DBB_34300	cysteine desulfurase	65.39	1	21	21	365	8.59523e+08	1.03063e+09	3.05636e+08	2.9891e+08	3.29428e+08	4.16204e+08	0	2329.89	62.85	20	74	2458.48	64.89	20	75	1418.79	58.27	17	49	1258.25	30.79	10	41	1896.2	58.27	18	63	1868.77	48.09	16	63					393	42.6303	5.66846
DBB_25510	dna polymerase iii beta sliding clamp	65.15	1	26	26	260	2.55913e+08	2.59215e+08	1.43358e+08	1.22264e+08	9.83851e+07	1.43281e+08	0	1202.91	45.04	17	43	1253.28	59.25	21	49	1311.12	59.52	23	50	799.94	38.87	14	29	958.15	39.68	15	34	1403.49	52.01	19	55					373	42.2266	4.90674
DBB_19040	uncharacterised domain cggc-dom	64.91	1	5	5	70	592494602	5.49672e+08	2.286e+08	2.11352e+08	2.39865e+08	2.17701e+08	0	657.93	64.91	5	17	455.93	38.6	4	14	553.69	38.6	4	12	270.26	38.6	4	7	341.26	64.91	5	9	435.16	38.6	3	11					114	12.0249	7.57666
DBB_1140	radical sam phosphomethylpyrimidine synthase	64.77	1	26	26	412	9.4115e+08	9.90839e+08	3.96804e+08	3.13523e+08	2.71353e+08	1.71582e+08	0	3539.35	62.27	24	102	3156.93	60.91	23	92	2183.46	52.05	23	69	1355.07	35.23	14	47	1863	43.86	18	60	1541.2	38.64	14	42					440	48.3962	5.57959
DBB_28730	ribosomal protein l3 bacterial/organelle-type	64.76	1	17	17	193	2.58277e+08	3.48205e+08	2.27338e+08	1.89486e+08	1.79462e+08	3.08417e+08	0	1051.73	60.48	12	24	1256.8	62.86	13	31	1321.15	63.33	14	35	959.99	46.19	13	29	1209.11	63.81	14	38	1434.75	63.33	14	36					210	22.5147	9.51025
DBB_19950	hypothetical protein	64.71	1	5	5	25	3.43236e+07	8.06459e+07	4.08228e+07	1.34125e+07	2.81305e+07	3.37056e+07	0	65.78	64.71	3	3	201.44	64.71	4	12	148.93	62.75	4	7	43.95	37.25	3	3		0				0							51	5.95724	9.40771
DBB_35280	dinitrogenase iron-molybdenum cofactor biosynthesis	64.41	1	5	5	320	5.3253e+09	5.59866e+09	3.75443e+09	2.0643e+09	1.38666e+09	2.70028e+09	0	2525.4	64.41	5	82	1751.68	64.41	4	52	1875.26	64.41	5	63	1074.38	48.31	4	34	1290.65	64.41	5	48	1215.95	64.41	5	41					118	12.5363	5.60498
DBB_28850	ribosomal protein l5 bacterial-type	64.25	1	13	13	247	4.32618e+08	5.90407e+08	3.36124e+08	3.5174e+08	2.16092e+08	4.47935e+08	0	1145.97	63.69	12	39	1386.85	57.54	10	42	1372.25	55.31	10	44	1161.43	63.69	12	39	822.84	58.1	10	30	1703.73	58.66	11	53					179	20.1498	9.48096
DBB_25030	molybdopterin biosynthesis moae	64.23	1	7	7	109	1.61503e+08	2.0182e+08	7.87386e+07	6.36637e+07	4.25919e+07	7.50814e+07	0	626.49	64.23	7	22	889.89	64.23	7	26	458.41	51.22	6	17	476.19	51.22	6	16	340.45	51.22	6	13	407.87	45.53	5	15					123	13.3199	5.12256
DBB_31050	consensus disorder prediction	64.03	1	19	19	185	7.83725e+07	1.69222e+08	5.12607e+07	6.66656e+07	7.71409e+07	1.49014e+08	0	661.35	48.22	12	21	1343.58	63.64	17	35	705.68	50.2	13	24	917.4	48.22	13	30	1053.35	54.94	16	34	1352.97	60.08	18	41					253	27.7283	5.10986
DBB_48090	co dehydrogenase alpha-bundle	63.99	1	48	48	1551	2.56176e+09	2.60508e+09	1.27994e+09	1.48065e+09	1.32153e+09	1.33448e+09	0	10048.2	60.27	46	324	8694.55	50.6	40	285	7119.03	59.97	46	237	6626.59	50.45	42	230	7884.2	63.99	46	243	7175.9	58.33	44	232					672	73.1225	6.13818
DBB_28960	ribosomal protein s4 bacterial-type	63.94	1	19	19	290	2.80363e+08	4.15387e+08	2.46479e+08	2.18059e+08	1.66554e+08	3.16759e+08	0	1211.74	53.85	16	47	1076.25	49.52	16	44	1190.75	52.88	17	50	1246.61	52.88	17	50	1023.34	53.85	16	45	1370.51	63.94	17	54					208	24.463	10.0815
DBB_12500	microcompartment protein bacteria	63.83	2	4	5	95	1.64442e+08	2.32946e+08	6.46526e+07	1.15381e+08	9.51838e+07	1.10527e+08	0	803.31	63.83	5	17	938.6	63.83	5	19	573.35	63.83	5	12	777.78	63.83	5	17	765.79	63.83	5	18	553.23	63.83	5	12					94	9.42103	5.8335
DBB_48070	acetyl-coa decarbonylase/synthase complex gamma subunit	63.56	1	31	31	637	2.32689e+09	2.58267e+09	1.00164e+09	1.05891e+09	7.56334e+08	6.99475e+08	0	4704.34	57.78	28	137	4476.91	50.89	25	127	3679.56	48.44	22	102	2904.21	55.56	24	89	2986.1	63.56	29	97	3165.99	46.67	20	85					450	47.9248	5.03369
DBB_28810	ribosomal protein l29/l35	63.33	1	4	4	82	1.61849e+08	2.48831e+08	1.65227e+08	1.65819e+08	9.00097e+07	2.19127e+08	0	300.95	50	3	12	291.3	50	3	10	395.59	63.33	4	15	333.7	63.33	4	14	372.51	50	3	14	508.27	63.33	4	17					60	7.03082	9.77393
DBB_39200	uracil phosphoribosyltransferase bacterial-type	62.98	1	12	12	102	8.28679e+07	1.8915e+08	6.98492e+07	9.65611e+07	8.03292e+07	8.86447e+07	0	558.54	51.44	8	19	708.4	45.67	9	23	461.11	37.5	6	17	419.35	45.19	8	15	353.36	32.69	6	14	277.4	40.38	6	14					208	22.7531	6.41748
DBB_21610	thioredoxin	62.96	1	10	10	379	1.88315e+09	2.91548e+09	1.05321e+09	9.10657e+08	6.67515e+08	9.07519e+08	0	2895.43	61.11	8	69	3065.62	62.96	10	76	2338.82	61.11	9	54	2047.71	46.3	7	50	2444.47	61.11	9	59	2782.75	59.26	8	71					108	11.769	4.56396
DBB_24180	riboflavin biosynthesis protein ribba	62.35	1	19	19	200	1.9728e+08	2.96968e+08	1.46271e+08	1.81452e+08	1.0746e+08	1.42949e+08	0	1473.32	49.63	14	36	1466.03	47.43	15	35	1449.34	47.68	17	39	1008.67	34.47	12	24	1463.55	51.1	16	35	1329.86	44.5	14	31					409	44.8223	5.09717
DBB_14670	pspa/im30	61.9	1	16	16	216	3.03342e+08	4.25024e+08	182507456	3.14238e+08	2.39283e+08	2.63178e+08	0	1117.63	59.74	13	33	1129.89	53.68	12	39	1142.03	55.41	12	32	1651.27	61.9	15	46	1354.75	51.52	13	40	1045.66	49.35	12	26					231	25.1568	5.021
DBB_23330	molybdate abc transporter substrate-binding protein	61.87	1	13	13	438	1.78209e+09	2.46401e+09	9.39079e+08	7.16409e+08	5.72093e+08	7.59543e+08	0	3203.27	61.48	12	81	3584.64	58.75	12	96	2698.97	58.75	12	70	2516.81	58.37	11	68	2360.23	58.37	11	61	2306.44	58.37	11	62					257	27.4344	9.31982
DBB_24090	ribosomal protein l32p	61.67	1	3	3	9	2.55581e+07	0	30329505	6.20443e+07	3.4029e+07	2.31124e+07	0	39.75	35	2	2						0				0			98.33	48.33	2	4	52.43	48.33	2	3					60	6.72924	8.76318
DBB_37630	protein of unknown function duf169	61.54	1	13	13	124	233406568	3.20779e+08	1.13643e+08	1.19833e+08	1.20427e+08	1.42653e+08	0	608.24	45	9	23	658.75	33.08	8	20	573.86	42.31	9	21	753.15	42.31	9	22	829.67	36.92	8	21	574.19	38.46	9	17					260	29.006	6.52197
DBB_47500	amidinotransferase	61.51	1	11	11	109	7.31999e+07	9.9021e+07	8.29661e+07	6.66388e+07	6.2984e+07	1.41635e+08	0	772.53	46.03	7	15	769.88	49.21	8	16	689.85	47.62	8	16	774.23	38.49	7	17	910.96	54.37	9	19	1043.07	61.51	11	26					252	27.442	5.0083
DBB_50920	peptidyl-prolyl cis-trans isomerase ppic-type	61.49	1	22	22	267	2.65989e+08	3.35162e+08	1.26636e+08	1.3257e+08	1.15523e+08	1.6582e+08	0	1945.09	59.55	19	58	1625.9	55.66	17	46	1434.67	58.58	18	43	1105.91	49.19	15	35	1157.93	50.49	16	38	1432.71	54.37	17	47					309	34.182	6.97607
DBB_45040	flagellum site-determining protein ylxh/ fe-s cluster assembling factor nbp35	61.35	1	16	16	141	1.07921e+08	2.48106e+08	1.72436e+08	1.63425e+08	5.37274e+07	7.56681e+07	0	434.32	42.91	9	13	1292.39	47.16	13	33	995.15	53.9	14	29	1110.72	56.03	13	32	603.5	37.94	9	17	525.75	26.95	8	17					282	29.8877	7.75244
DBB_1390	conserved hypothetical protein chp00255	61.09	1	18	18	135	8.43765e+07	1.08427e+08	4.52158e+07	43611010	3.61186e+07	5.26988e+07	0	864.06	55.63	14	27	778.53	48.12	13	22	733.03	38.57	12	26	568.44	30.38	11	21	479.62	33.45	9	18	732.64	43.69	12	21					293	32.3105	5.07178
DBB_6950	uncharacterised conserved protein ucp020269	61.01	1	12	12	84	1.9217e+08	1.3019e+08	8.58938e+07	1.31725e+08	3.8967e+07	8.25115e+07	0	405.74	39.45	8	16	348.44	38.53	7	14	300.9	28.9	6	13	459.35	52.29	10	20	189.32	33.94	6	8	386.93	46.79	8	13					218	24.4906	5.56689
DBB_37290	flavodoxin/nitric oxide synthase	60.96	1	9	9	743	1.67505e+10	2.42021e+10	3.52674e+09	6.70658e+09	7.1736e+09	1.71034e+10	0	4312.47	60.96	9	123	4733.4	43.84	7	132	1866.52	59.59	7	50	2351.72	42.47	5	61	4876.21	59.59	8	138	8392.94	59.59	7	239					146	15.4363	4.06885
DBB_7260	hsp20-like chaperone	60.96	1	7	7	26	0	0	11273486	5.7248e+07	8.19152e+07	1.72065e+07	0										0			255.72	29.45	4	7	465.5	60.96	7	15	84.52	23.29	3	4					146	16.5615	5.2749
DBB_12850	microcompartment protein bacteria	60.87	1	4	5	95	1.54436e+08	2.28914e+08	8.74721e+07	1.31342e+08	1.21955e+08	1.45263e+08	0	632.36	60.87	5	14	797.76	60.87	5	18	769.84	52.17	4	17	779.88	60.87	5	18	663.76	60.87	5	15	573.38	60.87	5	13					92	9.33402	5.87158
DBB_24010	pyridoxal phosphate-dependent transferase	60.81	1	19	19	243	2.80111e+08	3.24642e+08	1.56043e+08	1.98617e+08	1.69611e+08	1.81749e+08	0	1481.78	58.78	17	40	1361.82	52.16	15	37	1281.43	53.69	15	35	1342.46	43	15	44	1158.73	53.18	16	41	1581.63	53.94	17	46					393	42.7909	5.49072
DBB_33780	hypothetical protein	60.67	1	5	5	96	6.94113e+07	6.74251e+07	3.55547e+07	5.6874e+07	5.38259e+07	7.26849e+07	0	561.6	60.67	5	16	584.68	60.67	5	14	434.19	60.67	5	11	409.47	60.67	5	13	682.18	60.67	5	18	879.05	60.67	5	24					89	9.59479	4.4624
DBB_22640	heat shock protein hsp90 family	60.66	1	33	33	260	1.05924e+08	9.76687e+07	1.04391e+08	1.27406e+08	5.35236e+07	1.59009e+08	0	565.03	28.37	14	19	1545.68	37.93	19	40	1932.57	41.69	25	59	1653.24	43.57	23	54	1036.38	38.87	19	36	1782.39	50.47	24	52					638	71.8862	4.90674
DBB_49940	abc transporter substrate-binding protein pnra-like	60.62	1	19	19	470	6.35831e+08	890852182	3.58128e+08	304616005	2.51381e+08	3.87105e+08	0	3757.73	54.67	16	84	3860	49.29	15	86	3023.28	50.71	16	90	2639.81	60.62	18	66	2537.96	57.22	17	65	3332.91	60.62	19	79					353	38.7096	8.60205
DBB_41630	atp phosphoribosyltransferase hisg long form	60.42	1	15	15	152	1.98431e+08	2.20127e+08	1.02264e+08	8.21269e+07	6.13709e+07	1.04253e+08	0	1124.6	60.42	15	32	1457.93	60.42	15	40	680.16	53.71	13	22	704.55	49.82	11	20	527.05	47.7	10	13	849	55.12	13	25					283	30.9543	5.65576
DBB_29420	atp synthase f1 complex alpha subunit	60.4	1	35	35	622	6.51377e+08	8.34744e+08	4.37898e+08	4.76423e+08	3.29949e+08	487353261	0	3541.18	53.47	28	112	3132.12	47.52	25	91	3140.77	52.28	29	101	4063.39	54.85	29	115	2873.9	52.28	27	93	3497.81	57.23	31	110					505	54.6475	5.18604
DBB_4470	argininosuccinate lyase	60.39	1	26	26	459	3.3695e+08	4.13397e+08	1.70328e+08	1.65159e+08	1.49107e+08	2.43574e+08	0	3043.41	60.39	26	85	2942.51	46.54	22	80	2234.07	44.81	21	76	2042.4	47.19	22	67	1843.32	44.16	21	61	2822.02	54.11	24	90					462	51.25	5.36377
DBB_22510	serine-trna ligase type1	60.38	1	22	22	295	2.38372e+08	2.84022e+08	1.10979e+08	1.41634e+08	1.18318e+08	1.58868e+08	0	1453.25	46.93	18	41	1785.33	55.9	20	52	1735.6	42.22	17	50	1724.26	43.63	17	51	1641.95	50.94	20	51	1784.06	46.23	17	50					424	47.3884	5.69385
DBB_3940	peptidase m17 leucine aminopeptidase	60.36	1	28	28	185	8.17914e+07	1.76248e+08	6.26544e+07	3.4005e+07	2.6889e+07	6.12844e+07	0	1205.88	46.28	21	37	1469.56	50.7	22	44	1172.29	42.05	19	40	591.05	28.97	12	21	264.46	23.14	9	12	931.36	39.03	16	31					497	53.5803	8.57275
DBB_24410	peptide/nickel binding protein mppa-type	60.12	1	34	34	536	567162463	5.97604e+08	3.4509e+08	2.0774e+08	1.40952e+08	3.54916e+08	0	4525.98	53.7	30	123	3926.55	45.14	24	96	3767.1	55.25	29	100	2441.59	52.33	24	71	1977.09	50.78	24	63	2966.3	48.44	25	83					514	56.4955	8.96826
DBB_22090	thiolase	60.05	1	22	22	389	3.78606e+08	4.44296e+08	2.70105e+08	4.08153e+08	3.8835e+08	2.19777e+08	0	2505.56	46.82	18	66	2425	44.27	16	54	2739.86	59.03	20	69	2324.11	43	17	67	2897.33	60.05	22	77	2064.66	51.91	19	56					393	41.6488	5.52881
DBB_39790	thiolase	60.05	1	14	20	359	5.034e+08	5.99607e+08	2.76529e+08	3.42106e+08	2.5812e+08	3.01987e+08	0	2365.12	60.05	18	74	2163.08	57.94	17	64	1336.64	50.7	16	49	1704.14	51.64	16	55	2071.54	57.71	16	68	1489.41	55.14	15	49					428	45.2659	6.29053
DBB_13710	translation elongation factor efg/ef2	59.65	1	34	34	456	4.49358e+08	6.57702e+08	2.94861e+08	2.00853e+08	1.42797e+08	1.44499e+08	0	2845.82	51.15	28	95	3731.89	54.03	31	121	2725.74	47.41	28	88	1686.64	35.88	20	52	1696.58	40.35	24	53	1438.43	39.63	22	47					694	76.8166	5.0083
DBB_30870	thiol peroxidase tpx	59.64	1	8	8	97	6.9807e+07	9.33409e+07	3.83703e+07	1.30595e+08	5.45717e+07	1.03547e+08	0	629.62	49.4	6	13	606.16	54.82	6	13	447.95	36.75	5	10	1138.44	39.76	6	25	591.19	50	6	16	875.86	49.4	6	20					166	17.5391	4.80518
DBB_660	translation elongation factor efts/ef1b	59.6	1	11	11	184	3.88183e+08	6.1232e+08	4.09164e+08	3.16471e+08	1.85425e+08	2.58325e+08	0	1170.7	54.55	10	32	1247.26	54.55	9	36	1360.16	54.55	9	38	847.28	48.99	8	26	820.99	57.07	10	26	966.3	54.55	9	26					198	21.9572	6.59521
DBB_29170	signal transduction response regulator receiver domain	59.51	1	22	22	212	2.03506e+08	3.55401e+08	3.24465e+08	3.84008e+08	1.02742e+08	0	0	1321.85	31.95	13	32	1898.31	49.76	19	45	1811.69	58.78	19	50	2080.53	56.83	19	54	1164.76	36.1	12	31									410	44.7793	5.57959
DBB_33340	rubrerythrin	59.34	1	4	12	399	1.10425e+09	1.67702e+09	3.88482e+08	9.84603e+08	4.76507e+08	6.81391e+08	0	2542.82	56.04	8	71		0				0			2988.83	46.15	8	84	2136.47	58.24	8	67	2271.06	56.04	10	67					182	19.8806	5.09717
DBB_23670	polyribonucleotide nucleotidyltransferase	59.29	1	33	33	424	4.63197e+08	7.50846e+08	4.01987e+08	2.96681e+08	1.38629e+08	3.53084e+08	0	2880.23	44.37	24	74	3003.96	46.54	25	82	2880.29	57.26	30	80	1868.56	39.89	23	59	1675.41	44.37	24	50	2887.66	43.28	23	79					737	80.0454	5.47803
DBB_24120	ribose 5-phosphate isomerase b	59.21	1	7	7	98	2.26312e+08	2.52376e+08	1.2459e+08	1.21812e+08	9.34638e+07	1.34384e+08	0	507.95	48.03	6	20	578.31	35.53	5	19	632.88	43.42	5	17	431.97	30.92	4	15	481.49	42.11	5	12	480.45	54.61	6	15					152	16.5242	6.68311
DBB_21620	thioredoxin reductase	59.15	1	15	15	208	6.14617e+08	6.26137e+08	2.47734e+08	2.68941e+08	2.46239e+08	3.83891e+08	0	1512	46.41	13	42	1410.36	36.93	8	32	1466.96	39.54	10	38	1292.35	34.97	9	33	1166.75	39.54	10	32	1073.19	45.75	10	31					306	33.1848	5.09717
DBB_38800	fmn-binding split barrel	59	1	7	7	22	34568943	3.2762e+07	3.69278e+07	1.53899e+07	8.67237e+06	0	0	299.21	40.5	5	9	231.38	32	4	7	201.83	32	4	6		0				0											200	21.964	5.16064
DBB_28750	ribosomal protein l25/l23	58.95	1	6	6	48	2.15656e+08	3.39141e+08	1.69036e+08	1.01087e+08	1.45532e+08	2.75434e+08	0	261.43	48.42	3	8	332.77	58.95	4	12	180.95	58.95	5	7	204.78	47.37	3	7	278.06	29.47	2	8	238.15	29.47	2	6					95	10.7341	9.99365
DBB_42770	alcohol dehydrogenase iron-type/glycerol dehydrogenase glda	58.76	1	21	21	379	1.11656e+09	1.41573e+09	4.32715e+08	2.28616e+08	2.53985e+08	3.40796e+08	0	3733.02	53.61	19	94	3245.97	49.48	18	86	2649.07	44.59	15	74	1007.03	27.84	10	32	1372.76	33.25	12	47	1518.46	44.59	14	46					388	41.0727	5.0083
DBB_47660	ribosomal protein s20	58.62	1	8	8	100	2.80678e+08	3.21841e+08	2.61763e+08	1.93466e+08	6.4514e+07	2.7153e+08	0	852.02	48.28	6	20	522.58	48.28	6	15	468.55	40.23	5	16	582.67	42.53	6	19	352.75	42.53	4	12	780.15	40.23	5	18					87	9.52932	11.1802
DBB_50910	3-oxoacyl-[acyl-carrier-protein] synthase 3	58.46	1	21	21	480	1.10186e+09	1.21252e+09	4.35103e+08	5.22618e+08	423888194	6.11282e+08	0	3558.73	58.46	20	111	3238.03	56.38	19	94	1972.98	46.88	16	72	2089.8	36.8	14	68	1887.06	44.81	16	64	2318.37	44.81	17	71					337	36.6258	5.0083
DBB_11710	consensus disorder prediction	58.43	1	7	7	117	6.46403e+08	7.53899e+08	233639993	2.18713e+08	1.94928e+08	4.41407e+08	0	1143.27	58.43	7	26	1055.87	48.8	5	24	552.75	32.53	6	18	475.97	58.43	6	13	522.38	58.43	6	15	822.41	56.63	6	21					166	17.3863	4.31006
DBB_25980	electron transfer flavoprotein beta subunit	58.4	1	13	13	366	1.28712e+09	1.10996e+09	9.57901e+08	8.91333e+08	1.00535e+09	1.022e+09	0	2550.35	58.4	12	55	2611.73	50.38	10	52	2349.78	58.4	12	55	2216.46	58.4	11	55	3446.36	58.4	13	79	2744.58	58.4	12	70					262	27.7325	4.2085
DBB_3930	fructose-1 6-bisphosphatase class 2/sedoheputulose-1 7-bisphosphatase	58.33	1	13	13	100	9.01775e+07	1.12175e+08	4.06592e+07	4.66759e+07	1.04789e+07	4.20365e+07	0	784.31	52.56	11	20	679.77	41.99	10	18	706.81	35.26	9	19	468.16	31.41	8	16	374.72	29.17	7	12	466.1	49.36	10	15					312	32.4165	5.07178
DBB_28700	ribosomal protein s7 bacterial/organellar-type	58.33	1	12	12	242	5.83148e+08	7.22849e+08	4.94701e+08	4.94748e+08	2.95451e+08	6.64185e+08	0	1135.72	51.28	10	42	932.83	37.18	5	32	1227.51	52.56	9	36	1376.45	58.33	11	44	1071.47	51.28	10	34	1690.08	58.33	12	54					156	17.9244	10.3013
DBB_500	pyridoxal phosphate-dependent transferase	58.26	1	22	22	384	9.47776e+08	9.59868e+08	4.09616e+08	3.97555e+08	3.15054e+08	3.9778e+08	0	2754.95	58.03	21	70	2553.86	52.06	19	68	2389.7	53.9	19	67	2060.56	46.33	17	59	2353.99	58.26	20	63	2101.03	54.59	17	57					436	47.3151	5.16064
DBB_26400	rna-binding protein predicted	58.21	1	3	3	48	2.67704e+08	3.08938e+08	1.34704e+08	1.69804e+08	1.39821e+08	1.96242e+08	0	387.33	58.21	3	10	471.63	58.21	3	10	264.82	58.21	3	7	319.34	58.21	3	9	130.83	31.34	2	4	331.31	58.21	3	8					67	7.3328	4.56396
DBB_44060	12 18-didecarboxysiroheme deacetylase	57.97	1	22	22	242	2.07505e+08	2.78143e+08	1.21266e+08	9.60429e+07	1.07285e+08	1.30176e+08	0	1501.36	51.65	18	44	1542.86	46.08	17	47	1041.93	32.91	13	30	1151.8	42.03	17	42	1244.93	39.75	14	36	1319.98	42.03	17	43					395	44.0971	6.43018
DBB_16030	trimethylamine methyltransferase	57.93	1	21	21	201	5.46951e+08	6.02648e+08	2.56633e+08	1.00073e+07	2.58273e+07	0	0	2356.49	55.39	19	67	2112.76	47.36	18	61	1787.29	43.55	17	58	153.87	12.05	5	8	191.5	13.11	6	7									473	51.4796	5.10986
DBB_24240	4-hydroxy-3-methylbut-2-en-1-yl diphosphate synthase bacterial	57.87	1	15	15	113	7.06822e+07	1.14526e+08	4.70913e+07	5.47621e+07	3.63668e+07	4.62378e+07	0	577.24	39.04	9	18	830.78	35.67	9	23	515.42	23.03	7	19	576.91	39.89	9	18	486.96	31.74	8	17	572.24	33.15	9	18					356	38.1084	5.94775
DBB_35450	hypothetical protein	57.32	1	8	8	57	5.6563e+07	6.68105e+07	2.38245e+07	3.49225e+07	2.08213e+07	3.88037e+07	0	316.03	57.32	6	11	307.94	57.32	5	10	185.87	57.32	4	8	352.47	57.32	5	11	173.21	56.1	4	7	341.41	46.34	6	10					82	9.03962	4.53857
DBB_52330	alpha-helical ferredoxin	57.14	1	19	19	346	8.67097e+08	9.16311e+08	9.90227e+08	1.00901e+09	8.66105e+08	9.51752e+08	0	1770.2	51.43	13	49	1423.72	36.51	10	39	2468.56	42.54	15	58	2705.82	47.3	13	63	2799.99	57.14	19	72	2633.63	53.97	15	65					315	34.3918	5.19873
DBB_39950	thiolase	57.01	1	13	19	136	1.99798e+08	3.72022e+08	1.00725e+08	1.52957e+08	1.85903e+08	1.40873e+08	0	730.6	50.93	16	32	690.9	41.82	13	27	396.53	30.84	11	17	429.2	29.67	10	20	355.89	24.53	8	22	316.91	30.37	9	18					428	45.2479	6.06201
DBB_25220	acyl-coa dehydrogenase/oxidase c-terminal	56.98	1	34	36	1248	2.41315e+09	2.81604e+09	1.1576e+09	2.8289e+09	1.9919e+09	2.00093e+09	0	7412.35	49	28	201	7037.79	47.67	28	193	5267.35	43.85	27	163	8315.71	47.67	29	246	8096.29	51	33	233	7058.44	54.98	33	212					602	65.2344	5.5415
DBB_51660	s-adenosyl-l-methionine-dependent methyltransferase	56.93	1	10	10	177	2.8801e+08	1.0357e+09	5.55422e+08	4.70804e+08	2.79522e+08	9.7145e+07	0	1090.41	56.93	10	34	1397.29	52.48	8	37	1119.16	47.03	7	37	856.28	48.51	7	29	779.37	51.49	8	30	229.31	35.64	7	10					202	21.7789	5.57959
DBB_28780	ribosomal protein l22 bacterial/chloroplast-type	56.76	1	6	6	99	1.49148e+08	2.13873e+08	1.42631e+08	2.00439e+08	1.49903e+08	2.42933e+08	0	588.14	56.76	5	17	518.58	56.76	5	15	550.34	56.76	5	17	497.88	56.76	5	16	634.36	56.76	6	18	554.45	56.76	5	16					111	12.1378	10.6382
DBB_13730	aldolase-type tim barrel	56.76	1	13	13	125	3.81232e+07	6.69598e+07	4.36049e+07	7.3336e+07	3.85069e+07	7.18207e+07	0	485.49	39.38	9	17	663.73	40.93	10	21	463.72	34.36	7	15	849.4	50.58	11	28	554.91	46.72	9	18	916.12	37.45	9	26					259	27.1797	5.47803
DBB_11770	3-phosphoshikimate 1-carboxyvinyltransferase	56.56	1	20	20	268	2.83142e+08	3.4167e+08	1.52537e+08	120800573	9.50247e+07	131263326	0	1760.9	46.78	16	53	1498.97	44.87	16	42	1854.94	56.09	18	52	1214.61	34.61	12	39	1404.43	46.3	16	43	1261.8	39.14	13	39					419	44.4614	5.31299
DBB_490	hypothetical protein	56.52	1	5	5	30	2.87337e+06	0	7.94651e+07	1.40311e+07	3.14766e+07	2.79675e+07	0		0							333.12	56.52	5	10	53.33	16.3	2	3	224.76	39.13	4	10	179.91	39.13	4	7					92	10.0228	8.646
DBB_16640	prokaryotic membrane lipoprotein lipid attachment site profile.	56.38	1	9	9	146	6.58779e+08	7.64613e+08	2.27804e+08	6.12834e+08	4.70586e+08	3.70043e+08	9.47061e+06	656.74	41.49	8	20	834.25	56.38	9	28	657.46	52.66	8	17	897	55.85	8	25	730.18	52.66	8	25	1034.83	52.66	8	29	64.0414	12.77	2	2	188	20.349	4.66553
DBB_4140	dihydroorotase	56.37	1	14	14	96	9.26105e+07	119713430	4.85027e+07	4.21941e+07	27540489	5.84252e+07	0	472.47	33.73	8	17	598.45	40.8	10	19	513.97	26.89	8	17	377.26	28.77	8	15	270.82	20.99	6	10	456.78	37.26	10	18					424	45.3101	5.04639
DBB_32090	transglutaminase-like	56.3	1	18	18	285	3.67477e+08	4.09294e+08	1.93601e+08	1.49021e+08	1.43033e+08	1.72087e+08	0	2317.36	48.09	15	58	2160.82	41.64	13	54	1761.59	52.49	16	51	1394.98	52.49	17	46	1308.45	48.09	13	41	1247.32	43.99	13	35					341	37.0549	8.104
DBB_39140	peptidyl-prolyl cis-trans isomerase fkbp-type n-terminal	56.17	1	14	14	288	3.48785e+08	5.80772e+08	2.31764e+08	1.25244e+08	1.30826e+08	2.61564e+08	0	1936.53	51.06	12	49	2570	54.89	12	65	1773.04	54.04	12	57	1481.27	48.94	9	36	1111.68	43.83	10	32	1804.32	55.32	12	49					235	25.7384	6.11279
DBB_3970	aldolase-type tim barrel	56.13	1	17	18	214	4.68179e+08	5.4892e+08	1.85871e+08	2.02472e+08	1.6683e+08	2.27177e+08	0	1526.24	54.55	16	47	1526.26	49.41	15	46	954.82	50.59	16	35	653.36	33.6	9	20	1013.21	52.96	13	36	968.17	52.57	13	30					253	27.1116	5.07178
DBB_28740	50s ribosomal protein ul4	56.04	1	11	11	188	1.43464e+08	2.39053e+08	8.84878e+07	1.01471e+08	9.0921e+07	2.51652e+08	0	869.48	28.02	7	30	1038.11	42.03	9	30	1028.98	42.03	8	29	1239.54	51.69	9	35	689.8	36.71	8	23	1290.31	56.04	11	41					207	22.4674	10.0522
DBB_22210	phosphoribosyl-amp cyclohydrolase	56	1	6	6	44	5.34282e+07	6.52648e+07	3.27674e+07	3.12651e+07	4.45414e+07	5.8362e+07	0	214.44	48	5	7	152.76	39.2	4	5	202.05	39.2	4	6	246.64	39.2	4	8	309.62	47.2	5	9	261.77	48	5	9					125	14.0541	5.05908
DBB_39860	phosphoglycerate kinase	55.87	1	15	15	123	9.13825e+07	9.95262e+07	6.06942e+07	7.38524e+07	4.46536e+07	6.42164e+07	0	522.99	44.39	11	16	699.52	26.53	8	17	628.58	31.38	9	21	616.6	54.08	14	26	739.73	46.43	11	22	766.1	38.78	10	21					392	41.0442	5.08447
DBB_35270	dinitrogenase iron-molybdenum cofactor biosynthesis	55.83	1	5	5	100	603851932	6.22182e+08	3.96041e+08	2.30204e+08	2.24845e+08	2.48004e+08	0	1010.92	35	3	17	1061.41	34.17	3	19	1193.92	55.83	5	22	586.13	40.83	4	12	735.37	55.83	5	18	695.66	55.83	5	12					120	12.4772	5.41455
DBB_28790	ribosomal protein s3 bacterial	55.81	1	17	18	236	2.39313e+08	3.0627e+08	2.50096e+08	2.06378e+08	1.51369e+08	2.48426e+08	0	871.85	50.7	16	42	745.68	49.77	14	31	983.4	41.86	12	39	918.72	42.79	13	40	771.95	42.79	12	37	1123.31	49.77	13	47					215	24.4613	10.0962
DBB_28940	ribosomal protein s13	55.74	1	11	11	187	4.44623e+08	5.87289e+08	3.56851e+08	515367622	2.31677e+08	4.01377e+08	0	727.57	54.92	8	27	1119.58	55.74	9	36	1354.24	55.74	10	37	753.46	55.74	9	28	1112.78	55.74	8	30	839.18	55.74	9	29					122	13.8686	10.3452
DBB_48080	co dehydrogenase/acetyl-coa synthase complex beta subunit	55.63	1	41	41	748	1.1741e+09	1.27323e+09	6.06597e+08	6.6228e+08	5.388e+08	4.82339e+08	0	5691.11	51.7	34	143	4875.23	46.4	32	140	4062.7	47.22	33	111	3642.41	45.18	31	118	4296.9	47.76	34	128	3916.04	49.53	30	108					737	81.1164	5.22412
DBB_4080	had superfamily	55.49	1	10	10	81	1.11634e+08	115399488	4.34202e+07	5.24047e+07	3.6007e+07	5.61854e+07	0	374.94	41.62	7	15	684.55	48.55	8	22	345.36	39.31	7	13	191.69	29.48	4	8	293.55	30.06	5	10	305.38	38.73	6	13					173	18.4277	5.22412
DBB_26530	nitrogen regulatory protein pii	55.36	1	8	8	99	6.49579e+08	7.47226e+08	3.41076e+08	4.16678e+08	2.78871e+08	3.76889e+08	0	509.21	45.54	6	17	563.05	45.54	6	18	418.8	41.07	5	16	522.57	42.86	6	20	390.29	41.07	5	12	426.56	41.07	5	16					112	12.5838	7.25439
DBB_13770	phosphomethylpyrimidine synthase (thic)	55.3	1	31	31	881	1.1739e+09	1.24116e+09	643687627	7.66817e+08	5.56245e+08	8.24007e+08	0	5739.99	55.3	28	155	5432.09	49.77	25	151	4998.11	49.77	27	149	4861.29	43.78	23	129	5191.79	55.07	29	146	5165.21	53.46	25	151					434	47.7575	5.56689
DBB_29020	pyridine nucleotide disulphide reductase class-i signature	55.11	1	29	29	674	1.40549e+09	1.63042e+09	6.53316e+08	6.08409e+08	5.21625e+08	7.45373e+08	0	5084.06	54.93	28	131	5160.83	54.23	25	131	4097.66	50.18	23	105	3691.81	40.85	21	95	3729.94	52.64	25	104	4219.51	54.05	25	108					568	60.7789	5.18604
DBB_29800	isopropylmalate dehydrogenase	55	1	19	19	442	5.4827e+08	5.00732e+08	2.01525e+08	176717563	1.52063e+08	311167963	0	3314.56	47.78	17	83	3260.89	46.11	16	94	2526.74	47.78	17	68	2380.39	45.28	16	66	2217.56	54.44	17	57	2772.84	45.56	16	74					360	38.4905	4.95752
DBB_24250	proline-trna ligase class iia archaeal-type	54.94	1	23	23	260	2.99188e+08	2.69396e+08	4.46329e+08	1.00522e+08	7.15267e+08	5.53471e+08	0	1959.6	48.62	20	56	1981.6	42.89	16	51	1645.58	39.13	16	47	1202.6	33.6	14	35	1140.15	30.04	14	35	1154.32	46.05	17	36					506	57.2427	5.79541
DBB_22500	5-formyltetrahydrofolate cyclo-ligase	54.87	1	8	8	81	1.48191e+08	2.33788e+08	92575018	6.37685e+07	4.78443e+07	9.22151e+07	0	572.26	40.51	6	14	545.36	47.18	6	16	517.93	40.51	6	15	301.7	25.64	4	10	323.42	32.31	4	9	628.61	52.31	7	17					195	21.8025	5.5415
DBB_25060	molybdenum cofactor biosynthesis protein moab	54.49	1	9	9	217	5.2279e+08	9.30106e+08	2.44024e+08	2.17085e+08	1.85127e+08	2.25814e+08	0	1441.42	54.49	9	46	1432.39	39.52	8	53	1005.85	34.73	7	33	1089.54	34.73	7	32	843.54	39.52	8	27	794.92	30.54	6	26					167	17.8893	6.39209
DBB_28690	ribosomal protein s12 bacterial-type	54.47	1	7	7	103	1.20305e+08	1.75783e+08	1.31283e+08	1.13256e+08	9.50747e+07	1.30668e+08	0	459.36	26.83	5	15	558.92	20.33	4	20	543.73	48.78	6	17	519.92	26.83	5	17	453.66	32.52	6	16	501.71	32.52	6	18					123	13.5536	11.4878
DBB_28890	ribosomal protein s5 bacterial-type	54.27	1	11	11	162	2.39825e+08	2.88089e+08	2.80998e+08	2.27435e+08	1.96222e+08	3.97061e+08	0	833.39	50	9	29	636.87	40.24	7	19	882.59	50	9	31	648.49	49.39	9	24	710.29	49.39	8	28	776.25	54.27	11	31					164	17.2274	10.0376
DBB_44270	ribosomal protein s1	54.26	1	43	43	803	7.79799e+08	1.22175e+09	6.79222e+08	4.94962e+08	4.32513e+08	5.27928e+08	0	3796.86	52.59	35	125	4623.66	48.58	38	142	4805.77	50.08	37	151	3878.08	48.08	36	127	3867.72	47.75	34	132	3756.06	52.59	35	126					599	66.6535	4.86865
DBB_41730	polymerase/histidinol phosphatase-like	54.21	1	6	6	41	6.3687e+07	9.86395e+07	3.33649e+07	1.87493e+07	3.28981e+07	3.41819e+07	0	468.8	54.21	5	15	343.26	54.21	6	8	224.05	40.19	4	6	304.48	34.11	3	7	113.4	19.16	2	3	86.79	19.16	2	2					214	22.0726	5.37646
DBB_50710	hypothetical protein	54.19	1	9	9	115	3.89273e+08	5.37062e+08	2.10886e+08	237741399	2.01394e+08	2.34791e+08	0	647.61	40.65	7	21	980.12	32.9	7	29	434.21	32.9	7	16	602.3	27.1	6	18	429.89	27.1	6	15	519.45	34.84	7	16					155	17.204	4.75439
DBB_13700	aaa domain	54.19	1	11	11	168	2.95588e+08	4.59289e+08	1.79993e+08	1.57637e+08	9.57196e+07	9.42616e+07	0	1155.87	54.19	11	38	1180.27	47.14	9	44	741.62	53.3	9	26	740.03	36.12	8	28	579.81	35.68	6	17	491.96	24.67	6	15					227	25.2967	5.05908
DBB_29310	signal transduction response regulator receiver domain	54.18	1	15	15	95	2.12415e+07	1.01717e+08	4.09731e+07	1.42135e+08	4.52973e+07	0	0	148.9	13.04	3	4	695.53	31.1	8	23	540.1	31.1	8	18	1020.54	46.49	14	32	514.89	31.1	8	18		0							299	32.902	5.12256
DBB_40890	thiosulphate sulfurtransferase conserved site	54.15	1	23	23	317	4.38059e+08	5.54707e+08	2.52517e+08	1.57161e+08	1.54707e+08	2.43495e+08	0	2140.37	42.58	17	60	2146.95	51.97	20	62	2222.9	45.41	19	63	1475.26	44.76	17	49	1019.43	37.34	14	31	1788.36	44.1	16	52					458	50.4456	6.48096
DBB_28670	dna-directed rna polymerase beta subunit bacterial-type	54.1	1	67	67	890	3.58639e+08	5.95824e+08	2.55183e+08	1.89566e+08	1.50682e+08	2.11829e+08	0	6293.62	46.78	59	191	6007.13	48.02	57	180	4939.03	45.24	54	153	3913.55	36.24	43	124	3654.18	40.12	44	116	4033.9	38.07	44	126					1366	152.732	5.46533
DBB_28540	pyruvate kinase	54.04	1	22	22	358	642250770	7.22678e+08	2.72815e+08	2.37128e+08	2.2621e+08	3.57858e+08	0	2590.87	54.04	20	71	2758.5	53.19	18	74	1749.99	45.53	15	55	1685.09	48.09	18	52	1749.44	41.28	14	54	1883.31	44.68	17	52					470	51.0744	5.49072
DBB_1550	4-hydroxythreonine-4-phosphate dehydrogenase	53.87	1	11	11	73	9.83995e+07	1.60566e+08	3.00773e+07	2.94515e+07	4.16229e+07	5.52922e+07	0	304.94	24.7	6	15	647.78	43.15	9	23	167.76	17.86	4	8	169.63	22.62	5	6	279.24	29.76	6	12	252.17	29.17	6	9					336	36.2156	6.15088
DBB_50440	cysteine-trna ligase	53.75	1	20	20	182	9.02424e+07	2.27251e+08	5.51192e+07	8.55899e+07	7.14101e+07	7.36446e+07	0	766.06	40.42	15	29	1167.71	46.04	18	37	714.91	31.87	12	26	1052.67	45.63	16	33	709.36	32.92	14	23	1086.47	48.13	17	34					480	54.291	5.18604
DBB_44040	heme b synthase	53.74	1	18	18	192	2.76986e+08	3.77252e+08	7.89896e+07	1.31248e+08	8.13896e+07	9.04942e+07	0	1136.32	49.47	15	40	1150.94	42.78	14	34	1107.09	42.51	13	35	861.82	34.76	13	29	869.5	34.76	13	28	882.64	38.77	12	26					374	41.3306	6.90283
DBB_31460	ribosomal protein s16	53.57	1	4	4	69	3.53289e+08	3.91116e+08	2.94273e+08	2.50539e+08	2.05002e+08	3.67433e+08	0	318.23	48.81	3	8	484.26	53.57	4	14	348.52	48.81	3	8	339.38	53.57	4	10	443.09	48.81	3	16	508.34	48.81	3	13					84	9.26803	9.70068
DBB_48140	thymidylate synthase thyx	53.5	1	30	30	555	9.9829e+08	1.16788e+09	5.52626e+08	5.3261e+08	4.58339e+08	7.44454e+08	0	2690.55	44.37	23	91	2283.9	43.52	23	76	2893.21	49.47	26	102	2187.73	38.22	21	85	2733.51	49.47	27	97	2933.37	53.29	28	104					471	52.5735	5.75732
DBB_4460	argininosuccinate synthase	53.1	1	23	23	321	5.05163e+08	5.86012e+08	2.92358e+08	2.78191e+08	2.42402e+08	2.81839e+08	0	2166.38	43.33	18	60	2049.12	46.19	19	63	1761.63	41.9	17	53	1338.9	39.05	16	42	1562.5	41.43	18	53	1521.39	48.57	17	50					420	47.144	5.41455
DBB_14430	peptidase m24	53.1	1	18	18	148	7.90275e+07	1.48489e+08	5.21224e+07	6.4699e+07	5.23934e+07	6.05818e+07	0	676.91	26.42	11	23	912.91	40.16	12	28	756.78	29.92	12	24	669.77	36.66	11	22	777.01	40.97	13	25	814.89	43.13	13	26					371	40.2084	5.26221
DBB_19940	signal transduction response regulator receiver domain	52.89	1	5	5	19	2.08918e+07	1.30767e+07	1.97469e+07	2.02607e+07	1.64447e+07	1.39754e+07	0	78.55	28.93	3	5	73.11	23.14	2	4	69.34	26.45	3	3	52.17	37.19	3	4		0			89.55	31.4	2	3					121	13.3638	4.84326
DBB_1470	cytochrome-c3 hydrogenase gamma subunit	52.85	1	14	14	198	3.35645e+08	2.36129e+08	1.07438e+08	1.29026e+08	1.13134e+08	1.88481e+08	0	1245.74	52.09	12	41	1072.16	44.49	11	37	958.19	51.33	12	29	761.68	43.73	11	25	797.5	52.09	11	27	1179.07	48.29	12	39					263	27.84	6.06201
DBB_31570	consensus disorder prediction	52.83	1	4	4	51	1.30691e+08	1.88191e+08	7.91969e+07	9.84651e+07	7.30747e+07	1.14941e+08	0	316.27	52.83	4	8	411.48	52.83	4	12	248.14	33.02	3	7	406.82	33.02	3	9	393.05	33.02	3	10	156.56	18.87	2	5					106	11.1997	5.35107
DBB_11260	aldehyde oxidase/xanthine dehydrogenase a/b hammerhead	52.81	1	41	41	651	9.04749e+08	9.5508e+08	4.64888e+08	5.56522e+08	4.07275e+08	4.99477e+08	0	3718.86	45.98	36	123	3871.35	39.91	33	134	2458.82	37.16	31	94	2529.62	31.86	27	100	2580.77	36.16	31	93	3141.73	44.1	33	107		0			907	98.433	5.50342
DBB_32330	protein of unknown function duf4198	52.73	1	10	10	182	1.2146e+09	1.2759e+09	5.12728e+08	3.39084e+08	2.05612e+08	1.8543e+08	0	1599.11	52.73	10	47	1701.29	37.89	7	40	1156.61	39.45	8	34	813.71	39.45	8	20	1109.01	39.45	7	30	434.49	37.5	6	11					256	27.9643	5.21143
DBB_31590	ribose-phosphate pyrophosphokinase bacterial-type	52.72	1	10	10	109	1.18018e+08	2.28224e+08	1.02736e+08	9.18246e+07	4.7394e+07	6.17976e+07	0	777.3	36.42	7	22	972.25	36.42	7	23	628.9	36.74	7	20	604.95	36.42	7	19	321.34	35.14	7	13	437.85	25.56	5	12					313	33.9447	6.43018
DBB_50840	exonuclease vii small subunit	52.5	1	4	4	36	8.09466e+07	9.051e+07	5.18532e+07	2.99453e+07	4.7868e+07	6.29745e+07	0	413.82	52.5	4	8	352.83	41.25	2	6	325.75	41.25	2	5	289.09	41.25	2	5	210.22	50	3	6	395.62	50	3	6					80	8.8524	4.44971
DBB_40040	desulfoferrodoxin	52.38	1	4	4	61	3.99948e+08	3.49872e+08	1.96129e+08	2.34029e+08	2.59844e+08	2.90991e+08	0	415.74	52.38	4	9	601.71	31.75	3	12	378.13	31.75	3	9	306.7	31.75	3	9	420.5	52.38	4	10	459.39	52.38	4	12					126	13.8678	5.04639
DBB_43900	trap transporter solute receptor dctp/teaa	52.15	1	11	11	93	2.37615e+08	2.43532e+08	1.59855e+08	8.36632e+07	7.58047e+07	1.36703e+08	0	653.2	45.4	10	19	538.35	30.06	8	16	662.94	35.58	8	19	334.99	21.78	5	11	322.7	20.55	5	9	665.76	42.64	9	19					326	35.6146	9.17334
DBB_22690	signal transduction histidine kinase phosphotransfer (hpt) domain	51.85	1	5	5	82	1.4492e+08	1.45801e+08	3.20385e+07	3.60665e+07	5.15309e+07	6.85361e+07	0	725.77	39.81	4	15	759.81	33.33	3	16	504.88	33.33	3	12	493.76	51.85	5	14	408.48	39.81	4	10	659.08	39.81	4	15					108	11.774	4.44971
DBB_29470	hypothetical protein	51.85	1	6	6	126	9.09582e+08	7.04669e+08	3.67047e+08	4.051e+08	3.54421e+08	4.82849e+08	0	883.96	51.85	6	25	813.24	51.85	6	22	678.28	40.74	5	20	709.14	51.85	6	19	590.35	40.74	5	18	798.29	40.74	5	22					81	9.28563	4.32275
DBB_26040	solute-binding protein family 3 conserved site	51.78	1	14	14	173	2.4827e+08	2.59122e+08	1.25567e+08	1.09991e+08	8.60081e+07	1.27162e+08	0	1555.71	51.78	13	33	1557.77	48.62	13	35	1014.22	51.78	11	24	1183.44	47.04	10	27	914.64	51.78	12	25	1275.8	45.85	12	29					253	27.4892	7.15186
DBB_34440	consensus disorder prediction	51.67	1	8	8	123	2.00425e+08	2.26411e+08	9.29964e+07	9.81521e+07	9.42254e+07	5.45815e+08	0	621.31	37.78	6	22	476.97	46.11	7	17	530.98	43.33	7	21	594.08	43.33	7	26	452.39	31.67	5	19	440.7	43.33	7	18					180	19.9068	7.98682
DBB_43640	1-aminocyclopropane-1-carboxylate deaminase/d-cysteine desulfhydrase	51.65	1	10	19	307	6.81327e+08	6.50176e+08	4.48767e+08	2.97341e+08	3.28989e+08	3.1628e+08	0	2093.42	51.65	19	66	1672.06	36.94	13	55	1991.43	48.35	17	57	1123.37	39.04	14	40	1497.77	42.64	13	44	1534.41	44.44	15	45					333	35.0198	6.31592
DBB_43120	4fe-4s ferredoxin-type iron-sulphur binding domain	51.61	1	3	3	20	0	0	4.86067e+07	0	5.85036e+07	0	0									414.58	51.61	3	10					521.78	35.48	2	10									62	6.59475	3.96729
DBB_45470	p-loop containing nucleoside triphosphate hydrolase	51.58	1	15	15	222	9.82648e+07	2.32407e+08	54766716	1.48774e+08	1.16695e+08	9.94723e+07	0	964.79	44.74	12	25	1967.52	42.37	12	53	1015.24	33.16	9	24	1568.35	40.79	11	45	1230.09	48.16	12	37	1312.31	45.79	13	38					380	42.3174	7.44482
DBB_27020	cro/c1-type helix-turn-helix domain	51.47	1	5	5	48	2.16935e+07	1.69752e+07	1.35222e+07	5.09808e+07	3.51921e+07	3.90072e+07	0	144.14	23.53	3	6	99.81	23.53	3	4	135.66	23.53	3	7	333.35	51.47	5	11	241.97	38.97	4	8	327.38	36.03	4	12					136	15.689	6.69775
DBB_51140	adenylosuccinate synthetase	51.4	1	20	20	206	1.86389e+08	2.5497e+08	1.18056e+08	8.50963e+07	7.08031e+07	1.02828e+08	0	1109.18	46.5	15	38	1027.66	37.85	14	39	878.59	38.08	14	37	709.12	34.11	11	30	540.97	30.37	12	27	916.1	43.93	15	35					428	46.5686	5.2749
DBB_34560	trap transporter solute receptor dctp/teaa	51.16	1	13	13	112	5.5515e+07	8.6364e+07	3.85747e+07	3.23307e+07	3.04995e+07	3.95335e+07	0	679.9	39.53	10	20	752.46	39.53	10	20	733.04	47.09	11	21	546.81	39.53	10	14	612.51	31.69	8	17	568.03	44.48	11	20					344	37.007	9.21729
DBB_35210	isocitrate dehydrogenase nadp-dependent monomeric	51.15	1	33	34	356	2.3995e+08	2.69844e+08	1.14329e+08	9.70588e+07	5.96735e+07	1.11185e+08	0	2565.01	43.45	28	80	2412.88	41.3	26	69	2126.79	41.43	27	66	1157.69	36.03	22	43	1431.79	43.72	27	51	1435.4	33.06	21	47					741	81.9188	5.79541
DBB_19080	pbp domain	51.09	1	12	12	184	2.60396e+08	3.14849e+08	1.95641e+08	1.69887e+08	1.45992e+08	2.80979e+08	3.08305e+07	1126.34	40.15	10	36	892.45	31.02	9	28	1172.91	34.31	9	34	1138.44	35.04	9	33	789.03	41.97	10	26	800.12	27.37	7	24	116.993	11.31	2	3	274	29.5733	9.17334
DBB_22100	enoyl-coa hydratase/isomerase	51.06	1	43	43	822	7.45976e+08	7.54744e+08	4.85512e+08	6.64121e+08	5.60857e+08	5.35341e+08	0	4810.15	47.07	35	141	4377.71	40.47	33	123	4173.45	41.34	34	125	5578.47	41.72	35	161	4679.12	41.97	35	142	4411.22	44.21	34	130					803	86.4552	5.56689
DBB_18490	consensus disorder prediction	51.05	1	9	9	130	5.56565e+08	7.27503e+08	4.19949e+08	2.07642e+08	1.30947e+08	3.67894e+08	0	876.69	47.55	7	26	851.89	45.45	8	27	744.4	49.65	7	24	706.63	36.36	5	24	387.09	36.36	5	13	644.42	28.67	4	16					143	16.0508	10.4038
DBB_34680	aldolase-type tim barrel	51.01	1	29	29	723	1.26018e+09	1.44181e+09	7.24947e+08	4.92447e+08	3.52145e+08	9.10422e+08	0	4972.41	47.52	26	135	4848.26	45.5	26	143	4160.26	50.64	27	121	2427.19	41.1	22	73	2882.04	49.54	27	94	4992.53	50.64	28	157					545	59.2347	5.84619
DBB_18440	atp-dependent clp protease proteolytic subunit	50.98	1	8	8	86	1.27891e+08	1.52302e+08	7.87434e+07	9.72429e+07	7.38786e+07	6.32507e+07	0	552.27	37.75	6	16	392.33	47.55	7	16	453.21	47.55	7	14	412.64	42.65	6	16	359.95	46.08	7	13	368.82	47.55	7	11					204	22.6075	4.99561
DBB_50010	inosine-5'-monophosphate dehydrogenase	50.92	1	20	20	236	7.53733e+07	1.36397e+08	1.02385e+08	9.43625e+07	6.51214e+07	1.1464e+08	0	688.8	30.18	12	25	841.13	32.03	13	31	1156.5	37.78	13	45	1151.97	38.6	15	49	909.56	37.37	14	40	1123.6	38.81	16	46					487	52.3274	6.48096
DBB_44180	nudix hydrolase	50.67	1	6	6	40	3.52442e+07	4.61513e+07	1.85755e+07	1.51721e+07	1.27429e+07	1.61282e+07	0	375.78	42	5	9	288.57	37.33	4	7	292.67	34	4	7	278.37	39.33	5	7	251.15	26	3	5	205.7	25.33	3	5					150	16.5304	5.74463
DBB_51760	peptide/nickel binding protein mppa-type	50.57	1	24	24	257	2.37037e+08	3.04991e+08	1.7125e+08	2.45603e+08	1.80044e+08	3.16592e+08	0	1265.18	36.23	15	33	1695.66	39.06	17	41	1651.51	40.38	17	43	1435.56	37.17	16	41	1749.56	45.28	21	46	1937.98	47.36	21	53					530	58.7352	8.5874
DBB_26900	rna-binding protein yhby	50.46	1	4	4	23	1.70169e+07	1.23417e+07	1.31795e+07	9.00101e+06	1.10636e+07	2.4909e+07	0	81.55	17.43	2	5		0			89.56	41.28	3	3	147.15	41.28	3	5	83.04	36.7	3	3	185.96	41.28	3	7					109	12.4027	9.39307
DBB_31510	ribosomal protein l19	50.43	1	6	6	181	5.22739e+08	7.11155e+08	3.45441e+08	3.75698e+08	2.59385e+08	4.71091e+08	0	920.18	44.35	5	30	1066.31	44.35	5	36	756.16	44.35	4	24	714.86	50.43	6	27	740.48	50.43	6	27	1076.2	44.35	5	37					115	13.2284	11.1069
DBB_47390	consensus disorder prediction	50.38	1	4	4	6	5.41975e+08	3.21774e+08	2.18655e+06	1.71005e+08	4.08856e+06	1.27247e+07	0		0				0				0				0			76.74	25.56	2	2	94.87	35.34	3	4					133	14.6789	6.68311
DBB_26910	hypothetical protein	50.36	1	8	8	76	1.54412e+08	1.22817e+08	1.22566e+08	5.00778e+07	1.54467e+08	1.99648e+08	0	324.14	49.64	6	8	763.5	49.64	7	18	390.31	48.2	5	12	573.95	34.53	6	18	272.77	48.2	4	11	240.89	48.92	6	9					139	15.5851	4.29736
DBB_14370	phenylacetate-coa ligase	50.35	1	20	20	188	2.50555e+08	4.04498e+08	1.30104e+08	90670067	6.87321e+07	9.37421e+07	0	1078.97	37.88	15	39	1726.29	47.11	19	58	1028.51	36.26	15	33	578.42	28.87	11	19	471.58	20.09	7	17	570.63	27.02	11	22					433	48.3188	5.99854
DBB_14240	n-acetyl-gamma-glutamyl-phosphate reductase type 1	50.15	1	12	12	166	3.61387e+08	4.19866e+08	1.56435e+08	1.45372e+08	1.10132e+08	2.2321e+08	0	1130.05	34.51	9	25	1324.61	29.79	8	31	1054.28	31.27	8	29	963.7	25.37	7	24	667.32	25.66	7	19	1447.67	50.15	12	38					339	36.6356	5.77002
DBB_18570	aspartate-trna ligase type 1	50.08	1	25	25	321	2.01188e+08	3.51215e+08	1.79276e+08	1.48336e+08	6.81553e+07	1.79796e+08	0	1666.99	36.81	19	53	2319.67	41.34	20	63	2148.61	44.54	21	62	1599.33	34.62	18	48	979.59	31.43	15	33	1981.25	42.52	21	62					595	67.4795	5.60498
DBB_51030	ferric binding protein	50	1	17	17	169	1.40619e+08	1.58256e+08	8.38047e+07	6.12929e+07	4.56058e+07	1.00315e+08	0	1087.15	44.51	12	30	1037.89	47.69	14	28	1012.85	45.38	14	30	790	45.38	12	27	731.47	28.32	9	18	1376.76	46.53	15	36					346	38.1985	8.1626
DBB_16570	consensus disorder prediction	50	1	3	3	9	0	1.51565e+07	5.18641e+07	0	186503497	1.74669e+08	0		0				0			59.17	25.71	2	4		0				0			125.82	35.71	2	5					70	7.5435	7.1958
DBB_8700	anthranilate phosphoribosyl transferase	50	1	13	13	73	1.13468e+08	1.66699e+08	7.40062e+07	4.27796e+07	2.90912e+07	7.55312e+07	0	518.51	36.09	8	12	463.56	31.95	7	12	516.54	25.44	6	14	283.78	26.33	6	8	337.33	36.39	7	10	554.89	27.22	7	17					338	35.2209	5.03369
DBB_28680	dna-directed rna polymerase subunit beta-prime	49.8	1	66	66	669	2.85252e+08	3.92477e+08	164351797	1.29569e+08	8.46422e+07	140475084	0	4349.96	42.83	55	132	4667.9	35.12	49	131	3720.85	38.5	50	117	2964.14	30.65	44	98	2580.56	27.33	37	77	3674.02	37.75	52	114					1478	164.596	6.63916
DBB_16330	hypothetical protein	49.72	1	8	8	82	1.59862e+08	2.44911e+08	8.83645e+07	1.08536e+08	8.7175e+07	8.62379e+07	0	604.65	49.72	7	14	620.95	40.33	6	15	550.65	49.72	7	13	585.58	39.23	7	14	494.65	49.72	7	12	650.99	49.72	7	14					181	20.4513	7.28369
DBB_52320	f420-non-reducing hydrogenase iron-sulfur subunit d	49.66	1	9	9	151	1.99889e+08	2.07537e+08	2.48153e+08	2.09329e+08	1.28519e+08	1.85114e+08	0	574.52	45.52	8	25	414.89	32.41	7	20	667.54	49.66	9	29	785.05	49.66	9	30	509.89	48.97	8	23	592.73	40	7	24					145	16.1371	7.73779
DBB_25790	consensus disorder prediction	49.57	1	4	4	20	5.32145e+07	3.81649e+07	3.15094e+07	3.02482e+07	3.22677e+07	3.13072e+07	0	173.73	33.91	3	4	118.51	26.09	2	3	208.02	49.57	4	6		0			151.72	26.09	2	3	172.69	26.09	2	4					115	12.6043	5.40186
DBB_4440	pyridoxal phosphate-dependent transferase	49.24	1	18	18	194	2.1975e+08	2.25412e+08	1.07003e+08	1.08386e+08	9.52659e+07	1.3327e+08	0	1345.94	46.21	16	33	1132.58	33.84	13	31	1214.99	45.71	15	32	1083.99	34.85	13	32	1131.06	45.71	14	29	1460.51	45.71	15	37					396	42.2515	5.49072
DBB_44930	acetolactate synthase large subunit biosynthetic	49.2	1	24	24	259	5.05171e+08	5.64505e+08	2.53903e+08	2.30597e+08	1.7582e+08	2.46343e+08	0	1528.52	42.42	20	49	1387.49	30.48	14	44	1383.94	41.71	18	49	1046.92	38.68	18	40	1166.64	44.03	18	40	1211.42	41.53	18	37					561	61.2583	5.59229
DBB_8030	aldolase-type tim barrel	49.19	1	9	10	94	2.77947e+08	3.53403e+08	1.38986e+08	1.19211e+08	1.06971e+08	1.37014e+08	0	511.57	37.9	8	15	627.9	45.16	9	18	606.69	49.19	10	18	568	36.69	7	16	520.74	39.92	8	15	384.87	30.65	6	12					248	26.0662	5.10986
DBB_33300	alpha-helical ferredoxin	49.08	1	18	18	160	2.99278e+08	2.48096e+08	150561669	1.41535e+08	6.93341e+07	9.9569e+07	0	957.07	33.6	14	40	556.2	26.51	11	32	751.7	32.28	14	31	368.05	18.64	9	21	497.22	33.33	12	21	331.19	23.36	10	15					381	41.5708	6.52197
DBB_370	sulphur transfer protein dsrc/tuse	49.06	1	9	9	356	4.11137e+09	4.25173e+09	2.87923e+09	3.0321e+09	1.51273e+09	2.94811e+09	0	1774.7	38.68	8	55	1985.91	38.68	7	72	1710.23	38.68	8	53	1550.17	38.68	8	46	1876.62	38.68	7	60	2227.36	49.06	9	70					106	12.0661	5.09717
DBB_16050	methionine synthase domain	49.05	1	5	6	71	2.0867e+08	2.00277e+08	9.88544e+07	9.0012e+06	1.12815e+07	3.75051e+06	0	1195.82	43.33	5	24	833.75	30.95	4	19	859.03	29.05	4	19	58.33	16.19	2	3	138.88	25.24	3	4	49.22	16.19	2	2					210	21.917	4.4624
DBB_24920	dimeric alpha-beta barrel	49	1	6	6	77	3.05069e+08	2.24115e+08	1.50533e+08	7.38136e+07	4.0755e+07	1.08005e+08	0	683.98	49	5	18	756.07	22	3	18	392.87	49	5	13	200.83	30	3	7	203.27	30	3	7	438.94	30	3	14					100	11.3938	6.06201
DBB_25590	aldolase-type tim barrel	48.99	1	16	16	350	5.35172e+08	5.80576e+08	3.01507e+08	2.72401e+08	2.51989e+08	3.38132e+08	0	2216.26	40	14	64	1903.37	38.55	14	53	1793.48	35.36	13	51	1791.85	32.75	12	57	2003.63	41.74	13	62	2235.34	38.55	14	63					345	37.3501	4.99561
DBB_25240	aldolase-type tim barrel	48.96	1	13	13	102	9.90574e+07	1.30564e+08	4.13545e+07	7.73796e+07	5.34888e+07	3.96436e+07	0	649.72	37.91	9	25	595.28	20.6	6	20	316.02	24.18	6	11	302.78	20.3	7	13	532.68	43.28	10	17	528.67	29.85	8	16					335	37.2556	5.14795
DBB_31410	acyl-coa dehydrogenase/oxidase c-terminal	48.92	1	25	28	695	1.46998e+09	1.71373e+09	7.20289e+08	1.52158e+09	1.09185e+09	1.03188e+09	0	3591.96	44.09	25	122	3241.24	42.6	23	115	2986.66	38.6	20	109	3287.41	32.61	18	117	3434.36	47.59	25	125	3144.25	42.43	22	107					601	65.786	5.46533
DBB_14620	methionyl-trna formyltransferase	48.88	1	10	10	63	3.37905e+07	4.99292e+07	1.0293e+07	1.26541e+07	1.2434e+07	9.9389e+06	0	352.18	30.67	7	11	560.94	44.73	9	16	221.75	13.42	4	7	332.71	21.09	6	12	235.01	17.25	5	8	253.29	18.53	5	9					313	33.6004	5.71924
DBB_13650	3-oxoacid coa-transferase subunit a	48.87	1	9	9	30	5.32022e+07	7.60163e+07	1.03013e+07	0	5.68902e+06	0	0	325.07	38.01	6	9	366.18	48.87	9	13	91.14	16.74	3	5					57.27	16.74	3	3									221	23.2821	5.43994
DBB_28620	transcription antitermination protein nusg	48.86	1	10	10	79	65640914	8.59837e+07	7.10728e+07	4.50579e+07	2.0553e+07	3.31137e+07	0	395.13	43.18	7	16	452.87	43.75	7	16	542.46	48.86	10	21	390.88	44.32	7	16	92.23	17.05	3	5	113.5	21.59	4	5					176	20.0706	8.26514
DBB_10520	aldolase-type tim barrel	48.77	1	16	16	131	1.67963e+07	26840445	2.52512e+07	8.81713e+07	3.48398e+07	1.53492e+08	0	265.04	24.25	6	7	310.33	13.35	3	8	575.08	32.7	9	21	1064.8	35.42	10	32	540.04	39.51	9	19	1250.96	46.05	15	44					367	40.6241	5.17334
DBB_310	pyruvate-flavodoxin oxidoreductase	48.59	1	41	47	934	5.0947e+09	5.87201e+09	2.96872e+09	1.64741e+09	1.24951e+09	1.95957e+09	0	5975.29	42.07	39	166	6635.95	38.73	39	184	4832.85	43.53	41	152	4767.25	33.42	35	150	4811.57	40.19	38	147	4503.12	38.05	33	135					1167	126.677	5.17334
DBB_39290	cytidine deaminase-like	48.56	1	18	18	232	269723419	2.3563e+08	9.51796e+07	1.28958e+08	7.43147e+07	1.03829e+08	0	1807.93	48.56	18	48	928.39	26.44	11	26	1219.89	40.14	14	36	1164.01	36.54	13	35	1325.44	38.22	15	42	1577.46	42.79	15	45					416	45.6557	5.10986
DBB_27100	anti-sigma-28 factor flgm	48.51	1	5	5	24	7.37211e+06	18702345	6148078	5.04109e+07	4.38119e+07	1.63486e+07	0	47.42	21.78	2	2	77.54	21.78	2	4		0			400.27	48.51	5	9	290.4	48.51	5	9		0							101	11.3427	6.80029
DBB_34060	3-hydroxyisobutyrate dehydrogenase-related	48.49	1	10	10	196	3.42314e+08	4.30206e+08	1.31963e+08	1.61753e+08	1.33687e+08	2.08523e+08	0	1191.55	41.47	9	37	1408.43	40.13	9	36	781.8	40.8	8	23	1456.75	41.47	9	41	932.45	41.47	9	29	1195.09	47.83	9	30					299	31.6839	6.26514
DBB_29500	tyrosine-trna ligase bacterial-type type 1	48.48	1	18	18	110	2.07507e+08	2.69889e+08	1.37774e+08	1.08279e+08	7.63184e+07	1.08674e+08	0	803.03	30.77	12	21	897.44	40.09	15	24	438.2	23.78	8	17	591.45	24.24	10	19	411.57	23.08	7	13	511.5	30.77	10	16					429	47.0566	5.74463
DBB_44920	acetolactate synthase small subunit	48.45	1	7	7	113	2.21502e+08	3.00053e+08	1.40399e+08	1.10337e+08	1.02852e+08	1.07224e+08	0	639.4	48.45	6	20	646.67	34.16	4	17	797.13	43.48	6	23	792.89	43.48	5	22	624.93	43.48	5	18	388.31	43.48	5	13					161	17.9776	6.69775
DBB_21890	histidinol dehydrogenase monofunctional	48.38	1	21	21	343	2.12656e+08	3.22158e+08	1.3463e+08	6.72834e+07	7.3092e+07	9.54346e+07	0	2695.13	40.97	19	77	1977.26	36.11	17	58	1608.8	40.97	19	56	1224.83	45.37	17	48	1430.69	31.71	17	53	1318.51	36.57	17	51					432	45.8905	4.94482
DBB_33040	grpe nucleotide exchange factor	48.21	1	14	14	290	1.00009e+09	1.14619e+09	4.14734e+08	4.6765e+08	4.04286e+08	6.34188e+08	0	1654.54	45.09	12	57	1696.22	48.21	13	57	1270.38	45.09	12	47	1502.43	41.07	12	46	1142.99	45.09	12	40	1393.2	48.21	13	43					224	24.8503	4.58936
DBB_920	flagellar motor switch flin	48.08	1	4	4	48	6.87315e+07	7.52019e+07	4.98557e+07	4.96116e+07	3.77828e+07	1.0297e+07	0		0			292.19	29.81	3	9	202.15	18.27	2	8	294.69	29.81	3	10	332.94	18.27	2	11	325.86	36.54	3	10					104	11.7961	4.61475
DBB_38470	fldb/fldc dehydratase alpha/beta subunit	48	1	18	18	349	4.848e+08	5.53808e+08	2.68734e+08	3.14579e+08	2.45447e+08	3.54553e+08	0	2572.22	45.88	17	65	2663.39	45.88	16	68	1950.06	39.76	16	53	1784.02	33.18	11	46	2039.23	44	16	57	2384.9	45.88	17	60					425	46.4713	4.79248
DBB_23900	fad/nad(p)-binding domain	47.99	1	16	16	329	6.68794e+08	689535615	5.46491e+08	4.83324e+08	3.79545e+08	4.14836e+08	0	2138.44	44.92	15	59	1767.58	38.3	14	51	2030.69	42.32	14	61	1375.72	32.62	12	51	1654.64	44.68	14	53	1603.6	38.3	14	54					423	46.1217	5.79541
DBB_4130	aspartate carbamoyltransferase	47.91	1	10	10	114	1.42938e+08	1.17789e+08	6.27779e+07	4.96271e+07	4.30302e+07	70418701	0	1159.56	47.91	10	28	575.93	24.44	6	15	664.61	33.12	8	19	656.4	28.3	7	17	401.68	32.48	7	14	634.37	40.19	9	21					311	33.6143	7.21045
DBB_22660	transketolase bacterial-like	47.84	1	29	29	454	5.72442e+08	5.27153e+08	2.76653e+08	2.30901e+08	2.20746e+08	2.75687e+08	0	3396.13	44.26	25	107	2773.38	40.39	24	80	2548.54	31.45	19	73	1958.48	37.7	21	60	2425.17	45.45	24	73	2135.4	43.67	22	61					671	71.7518	5.50342
DBB_7720	lysine-trna ligase class ii	47.78	1	22	22	245	4.59602e+08	5.45802e+08	1.9417e+08	7.74777e+07	5.97173e+07	2.68973e+08	0	1474.97	42.34	20	48	2044.73	40.52	20	56	1291.35	40.73	18	46	934.8	29.03	12	25	923.41	32.66	15	29	1321.79	40.12	18	41					496	56.5957	5.24951
DBB_29440	atp synthase f1 complex beta subunit	47.66	1	19	19	348	7.81071e+08	1.11397e+09	5.41808e+08	5.9324e+08	4.41199e+08	5.96432e+08	0	1699.09	42.13	15	45	2268.56	43.62	16	65	2058.34	43.4	16	62	2209.9	43.4	16	66	1564.4	43.4	16	50	1829.32	46.17	17	60					470	50.3938	4.84326
DBB_39300	nmt1-like family	47.52	1	10	10	77	4.63319e+07	6.89132e+07	3.94141e+07	3.36554e+07	3.61401e+07	4.57948e+07	0	307.5	23.4	5	12	375.25	28.72	7	15	243.14	18.09	4	11	170.91	13.12	4	9	244.88	26.24	6	11	385.88	30.14	8	19					282	31.0541	5.26221
DBB_6710	peptidase m20	47.37	1	13	13	203	2.06159e+08	2.88175e+08	1.35673e+08	1.60256e+08	1.07065e+08	2.18458e+08	0	1118.35	47.37	12	33	1175.65	47.37	12	33	1001.83	33.95	10	30	1169.18	47.37	12	36	782.5	36.84	10	23	1628.88	47.37	13	48					380	39.8389	4.91943
DBB_41040	hypothetical protein	47.27	1	3	3	52	2.44917e+08	2.88269e+08	123878563	1.29556e+08	1.47593e+08	2.28728e+08	0	276.77	38.18	2	10	372.49	20	2	13		0			257.08	20	2	8	291.86	20	2	8	347.65	20	2	13					110	11.7559	4.7417
DBB_10740	uncharacterised protein family upf0210	47.26	1	18	18	255	4.6891e+08	485068702	2.39113e+08	1.69941e+08	2.07686e+08	3.24388e+08	0	1734.93	40.26	15	52	1690.88	40.26	15	53	1264.59	38.07	14	39	873.13	37.2	14	28	1065.46	30.85	11	38	1219.16	42.01	15	45					457	47.5187	5.24951
DBB_6960	peptidyl-prolyl cis-trans isomerase fkbp-type n-terminal	46.83	1	10	10	72	1.62505e+08	1.54714e+08	9.15481e+07	3.90002e+07	5.55576e+07	6.22162e+07	0	647.6	46.83	8	18	692.54	39.51	7	18	252.49	35.61	6	10	368.26	28.29	6	10	166.04	10.73	2	5	334.81	22.93	6	11					205	22.3081	4.98291
DBB_7810	histone-like dna-binding protein	46.81	1	5	5	67	2.18188e+08	3.23621e+08	1.98472e+08	1.18513e+08	6.28561e+07	1.81582e+08	0	541.77	32.98	4	14	429.35	46.81	5	11	558.7	36.17	4	13	430.63	22.34	3	10	296.25	32.98	4	8	545.9	36.17	4	11					94	10.5716	9.59814
DBB_4110	homocysteine biosynthesis enzyme sulfur-incorporation	46.67	1	14	14	114	3.40772e+08	4.16566e+08	1.65644e+08	1.70973e+08	1.44856e+08	2.01457e+08	0	529.39	31.54	10	20	734.13	35.13	11	26	567.83	28.21	8	17	524.65	31.03	10	21	350.88	25.38	8	13	436.78	36.92	10	17					390	42.0569	5.10986
DBB_44940	dihydroxy-acid dehydratase	46.67	1	23	23	318	7.17475e+08	7.42977e+08	3.33584e+08	2.45926e+08	1.79336e+08	3.66605e+08	0	2288.26	39.82	19	63	2407.39	36.22	18	65	2118.31	44.32	20	53	1598.64	32.97	15	44	1799.08	43.6	20	50	1726.54	39.82	18	43					555	58.0495	5.8208
DBB_26640	zinc finger dksa/trar c4-type	46.67	1	5	5	44	1.19165e+08	1.65895e+08	1.14217e+08	8.27208e+07	1.20942e+08	9.14919e+07	0	285.27	36.67	4	10	457.49	36.67	4	12	121.4	32.5	3	3	137.24	36.67	4	7	244.16	42.5	4	8	106.81	36.67	4	4					120	14.0291	5.65576
DBB_26960	consensus disorder prediction	46.61	1	5	5	55	1.5268e+08	1.89074e+08	1.62995e+07	1.23636e+08	6.92141e+07	2.60144e+07	0	304.77	46.61	5	14	263.43	46.61	5	12	144.52	27.12	3	5	76.8	18.64	2	5	246.46	39.83	4	10	196.36	39.83	4	9					118	12.8014	6.25244
DBB_35420	nucleoid-associated protein ybab/ebfc family	46.6	1	5	5	32	3.15423e+07	1.02592e+08	6.32931e+07	1.86734e+07	1.71581e+07	2.05245e+07	0	95.85	25.24	3	4	320.54	46.6	4	7	309.61	33.98	3	6	249.44	33.98	3	5	163.76	33.98	3	5	230.43	33.98	3	5					103	10.9365	5.45264
DBB_41370	hypothetical protein	46.6	1	7	7	209	6.41411e+08	1.18125e+09	2.15648e+08	5.55586e+08	3.83178e+08	1.20376e+09	0	1220	46.6	7	32	1444.68	46.6	7	36	957.21	46.6	6	25	1351.37	46.6	7	34	1152.15	46.6	7	32	2081.91	46.6	7	50					103	11.6889	7.25439
DBB_52340	4fe-4s ferredoxin-type iron-sulphur binding domain	46.53	1	19	19	395	5.61511e+08	5.98462e+08	8.37674e+08	1.03532e+09	5.84065e+08	8.13884e+08	0	1329.2	39.02	13	45	1458.66	41.62	14	47	2435.11	43.35	16	84	1990.06	39.31	13	66	2019.45	46.53	19	71	2430.76	45.09	16	82					346	38.1342	5.74463
DBB_610	transcription termination factor rho	46.51	1	18	18	174	97017598	1.25339e+08	7.31033e+07	5.02258e+07	4.49992e+07	8.06065e+07	0	894.24	31.81	12	28	953.43	34.46	14	28	1100.34	39.04	16	38	665.79	25.78	11	21	766.78	42.89	16	29	797.1	30.6	12	30					415	46.5893	5.74463
DBB_52300	alpha-helical ferredoxin	46.48	1	20	20	448	1.28159e+09	1.45568e+09	7.96304e+08	8.81582e+08	6.61957e+08	6.54485e+08	0	3730.01	37.79	15	84	3427.85	33.1	15	85	3336.9	35.21	16	78	2994.5	33.1	15	73	2508.62	46.24	16	62	3036.09	37.79	14	66					426	48.1071	5.09717
DBB_14200	dinitrogenase iron-molybdenum cofactor biosynthesis	46.4	1	6	6	90	3.23495e+08	5.26754e+08	1.92838e+08	136007157	1.61549e+08	2.39596e+08	0	680.37	34.4	4	14	920.34	46.4	6	21	577.14	40	5	14	835.51	34.4	4	17	780.04	28.8	3	12	552.87	40	5	12					125	13.5357	5.93506
DBB_49900	leu/ile/val-binding protein	46.28	1	15	15	97	1.20112e+08	1.38309e+08	6.79593e+07	7.53762e+07	6.90648e+07	6.1615e+07	0	409.11	36.97	10	15	430.77	30.32	7	13	425.48	35.11	10	17	709.79	26.06	9	21	510.94	30.85	9	17	582.78	29.26	8	14					376	39.7438	7.79639
DBB_16300	rubredoxin-oxygen oxidoreductase	45.98	1	14	15	252	4.22078e+08	5.87546e+08	1.78499e+08	1.45301e+08	1.29952e+08	1.4671e+08	0	1848.15	42.21	13	55	1921.27	34.17	12	57	1721.81	35.43	12	50	996.76	26.88	9	32	880.15	29.15	9	29	935.64	30.65	10	29					398	45.2338	6.3667
DBB_21210	nitroreductase	45.93	1	5	5	46	6.83612e+07	6.88011e+06	2.3691e+07	1.37826e+07	2.00637e+07	1.85107e+07	0	256.97	41.28	4	10	162.72	14.53	2	4	229.88	27.33	4	9	119.91	14.53	2	3	314.09	22.67	3	11	210.85	22.67	3	9					172	18.8046	5.5415
DBB_51680	o-methyltransferase comt-type	45.9	1	11	11	161	181455710	2.25974e+08	153001303	1.08659e+08	6.97086e+07	4.05981e+07	0	1234.38	36.07	8	28	1210.67	39.62	9	30	1554.38	37.98	9	40	952.41	35.79	8	26	809.24	31.42	7	21	656.97	28.42	6	16					366	40.5615	5.75732
DBB_28820	30s ribosomal protein s17	45.88	1	4	4	54	4.37541e+07	5.04512e+07	5.61718e+07	4.5801e+07	5.80694e+07	7.05724e+07	0	218.91	32.94	3	7	194.19	32.94	3	5	444.29	45.88	4	13	252.04	15.29	2	7	296.57	45.88	4	12	403.96	32.94	3	10					85	9.79438	10.1548
DBB_23800	translation initiation factor 3	45.87	1	5	5	53	6.99847e+07	1.26421e+08	9.23749e+07	1.36637e+07	2.22287e+07	35644650	0	251.6	39.45	4	10	374.53	45.87	5	13	310.46	45.87	5	15	142.9	24.77	2	4	147.6	33.03	3	5	187.98	33.03	3	6					109	12.6108	9.94971
DBB_42570	uncharacterised domain cggc-dom	45.83	1	5	5	60	2.49302e+08	2.18808e+08	1.76244e+08	312830567	1.49843e+08	1.11472e+08	0	357.06	36.67	4	11	400.8	36.67	3	11	551.82	45.83	5	15	222.79	30	2	6	369.42	45.83	5	11	138.4	20.83	2	6					120	13.2425	6.50732
DBB_24960	alpha-helical ferredoxin	45.82	1	32	32	336	1.35817e+08	2.02908e+08	5.56158e+08	1.13473e+08	4.65495e+07	7.70566e+07	0	1507.64	30.5	23	57	1795.55	31.48	20	61	2297.18	40.25	28	85	1858.96	36.21	25	67	739.88	24.79	17	30	958.26	28.69	20	36					718	79.4283	8.19189
DBB_41750	signal transduction response regulator receiver domain	45.73	1	21	21	247	5.77169e+08	6.40455e+08	2.14633e+08	2.81431e+08	2.03594e+08	2.14931e+08	0	1356.38	40.6	17	41	1528.03	45.73	19	48	1166.76	37.61	16	39	993.86	34.4	15	37	881.41	33.97	15	35	1319	36.54	18	47					468	51.4104	5.65576
DBB_14960	acetyl-coa hydrolase/transferase	45.58	1	15	15	77	1.6454e+07	1.83384e+07	1.51607e+07	7.87684e+07	4.62264e+07	2.19533e+07	0	123.58	5.44	2	4	268.09	11.56	4	7		0			875.95	33.56	11	27	1049.39	38.78	13	26	328.33	21.77	7	13					441	47.6819	6.34131
DBB_47720	cold shock cspa	45.45	1	3	3	11	11968665	0	1.04589e+07	6.46685e+06	1.30537e+07	1.83957e+07	0	45.22	45.45	2	2						0			116.39	45.45	3	5		0			122.12	45.45	2	4					66	7.30869	5.05908
DBB_27220	aspartate kinase monofunctional class	45.43	1	19	19	353	4.75583e+08	5.79821e+08	2.63066e+08	2.10501e+08	2.12477e+08	2.22026e+08	0	2724.76	40.74	17	65	3009.34	43.7	17	70	2388.94	43.7	18	63	2055.68	38.77	14	56	1630.34	40.74	18	49	1746.98	38.77	14	50					405	43.8654	5.31299
DBB_38520	periplasmic binding protein	45.43	1	11	11	90	2.73778e+08	2.50051e+08	1.3595e+08	6.46891e+07	5.98546e+07	1.13228e+08	0	663.39	36.89	10	20	736.27	40.24	8	19	604.35	39.02	8	17	363	25.61	6	11	347.08	28.96	6	11	386.09	28.96	6	12					328	34.8641	7.03467
DBB_28630	ribosomal protein l11 bacterial-type	45.39	1	7	7	122	2.53494e+08	5.06151e+08	2.24274e+08	1.97927e+08	1.65923e+08	2.70609e+08	0	613.88	26.24	5	14	759.61	30.5	5	22	795.38	40.43	6	25	922.46	31.21	6	28	541.66	30.5	5	13	642.86	26.24	5	20					141	15.1282	9.78857
DBB_50230	prokaryotic membrane lipoprotein lipid attachment site profile.	45.37	1	11	11	107	1.15266e+08	1.36588e+08	3.91537e+07	41246308	3.42225e+07	3.83869e+07	0	513.22	29.52	8	21	644.5	31.28	9	24	349.19	24.23	7	15	373.16	36.56	7	18	284.13	23.35	6	13	439.69	21.15	6	16					227	26.0638	7.38623
DBB_32250	diaminopimelate epimerase dapf	45.04	1	8	9	84	3.07918e+08	3.54587e+08	4.83856e+07	5.23508e+07	8.20507e+07	4.33124e+07	0	311.51	29.43	7	14	542.1	29.43	7	19	418.86	36.52	7	14	448.94	23.76	5	16	312.88	29.43	7	11	379.25	14.54	4	10					282	29.8921	4.81787
DBB_12030	enoyl-coa hydratase/isomerase	44.92	1	13	13	98	9.38279e+07	9.27902e+07	5.08406e+07	1.17009e+08	7.10201e+07	2.74056e+07	0	310.05	33.2	8	12	313.92	35.16	8	15	221.51	28.13	6	12	868.43	44.92	13	31	495.36	34.38	9	20	155.01	27.34	5	8					256	29.0917	5.22412
DBB_10690	branched-chain amino acid aminotransferase ii	44.92	1	13	13	223	6.70364e+08	6.70719e+08	2.31116e+08	3.13445e+08	1.92775e+08	2.97696e+08	0	2239.45	44.92	13	61	1214.38	31.64	9	35	1080.93	35.03	10	35	1176.11	31.64	8	33	1188.03	32.77	10	34	1107.33	29.94	7	25					354	39.0998	5.45264
DBB_23780	ribosomal protein l20	44.83	1	7	7	142	1.60085e+08	1.9907e+08	1.70703e+08	1.245e+08	1.33197e+08	1.51135e+08	0	628.76	44.83	7	22	516.94	44.83	6	18	733.4	44.83	7	28	807.47	44.83	7	29	710.33	44.83	7	23	722.86	37.93	6	22					116	13.2985	11.5464
DBB_47940	hypothetical protein	44.74	1	2	2	119	1.04512e+09	1.16536e+09	3.68336e+08	6.97159e+08	5.02021e+08	4.4958e+08	0	1534.32	44.74	2	24	1636.72	44.74	2	30	763.26	44.74	2	14	968.67	44.74	2	14	1066.28	44.74	2	17	1332.94	44.74	2	20					76	8.50212	4.13232
DBB_29980	tryptophan synthase beta chain	44.69	1	16	16	424	1913046536	2.24623e+09	9.52926e+08	8.57521e+08	7.21513e+08	9.64813e+08	0	2847.12	44.69	16	79	2601.19	30.62	10	71	2474.74	42.47	13	71	2362.29	41.48	12	63	2539.02	34.57	12	67	2626.86	42.96	14	73					405	43.6072	5.14795
DBB_14830	von willebrand factor type a	44.54	1	21	21	268	1.82146e+08	2.03551e+08	7.94881e+07	1.06532e+08	1.42338e+08	9.28561e+07	0	1956.45	38.13	17	51	2005.49	43.15	20	53	1322.8	33.45	15	38	1366.68	41.59	17	36	2008.38	43.15	18	56	1114.03	36.05	16	34					577	64.3906	7.23975
DBB_44310	udp-n-acetyl-d-mannosamine/glucosamine dehydrogenase	44.44	1	14	14	100	9.63346e+07	1.03259e+08	3.80756e+07	3.58247e+07	2.41025e+07	4.24121e+07	0	642.66	40.9	13	22	687.39	35.46	11	19	447.34	29.79	10	15	500.41	33.1	11	19	207.63	14.42	5	7	558.78	29.08	10	18					423	47.0945	5.08447
DBB_14340	histidine triad (hit) protein	44.14	1	5	5	69	4.04827e+08	4.60193e+08	1.59383e+08	2.4361e+08	1.4652e+08	1.97895e+08	0	599.86	28.83	3	13	444.35	28.83	3	13	319.94	28.83	3	10	280.99	15.32	2	9	502.26	44.14	5	13	379.99	28.83	3	11					111	12.3753	6.06201
DBB_24030	aldolase-type tim barrel	44.03	1	23	23	183	1.70982e+08	2.4053e+08	1.04637e+08	1.11925e+08	1.07894e+08	1.26565e+08	0	1383.23	34.24	18	43	948	24.03	12	28	747.44	28.06	14	25	763.55	22.59	14	26	1028.63	27.63	16	30	1018.53	28.92	15	31					695	73.3957	5.08447
DBB_21690	consensus disorder prediction	44	1	7	7	59	2.88923e+08	3.55783e+08	1.22755e+08	1.24421e+08	7.27937e+07	1.05987e+08	0	499.79	44	6	14	372.77	35	4	10	410.93	35	5	12	288.39	44	6	9	223.82	33	3	6	243.63	35	3	8					100	11.4034	6.50732
DBB_34920	rubrerythrin	43.98	1	10	10	250	1.00561e+09	1.26394e+09	4.66434e+08	638539142	4.04973e+08	4.43061e+08	0	2090.33	43.98	10	51	2045.86	43.98	10	47	1496.61	43.98	8	39	1324.05	43.46	9	40	1453.15	43.98	8	40	1156.64	43.46	7	33					191	21.2674	5.80811
DBB_47550	gmp synthase	43.92	1	20	20	198	1.45423e+08	2.47036e+08	1.28227e+08	9.86088e+07	4.72445e+07	6.25814e+07	0	976.84	32.55	14	32	1287.16	31.37	14	40	1096.32	40.59	17	42	998.81	30.59	15	38	573.25	24.51	11	19	688.88	32.35	13	27					510	56.708	5.19873
DBB_50420	glutamine-trna ligase bacterial	43.91	1	20	20	230	2.74415e+08	2.76517e+08	160089763	1.12855e+08	1.00455e+08	1.19258e+08	0	1465.63	40.14	17	43	1222.24	35.13	17	40	1299.58	37.1	18	46	937.52	30.29	15	38	768.95	31.18	16	29	854.08	24.01	14	34					558	63.8316	5.64307
DBB_20400	abc transporter substrate-binding protein	43.9	1	11	11	232	4.35573e+08	5.84983e+08	2.15197e+08	1.35735e+08	1.42551e+08	2.44458e+08	0	1526	25.3	7	42	1920.37	33.84	9	46	1575.06	34.76	9	42	1297.71	30.79	8	33	958.87	27.74	8	30	1441.7	27.74	8	39					328	34.8366	6.39209
DBB_49120	cro/c1-type helix-turn-helix domain	43.8	1	5	5	32	1.05769e+07	1.13581e+07	5.91071e+06	3.65199e+06	2.92247e+06	4.25251e+06	0	322.81	31.39	3	8	244.35	37.96	4	6	141.64	20.44	2	4	84.37	20.44	2	3	108.93	26.28	3	4	161.79	32.85	4	7					137	15.4823	6.96143
DBB_27070	aldolase-type tim barrel	43.74	1	19	19	319	4.71722e+08	5.71667e+08	2.81617e+08	3.24914e+08	240106264	2.44753e+08	0	2137.46	43.74	17	61	1974.21	41.37	17	62	1757.12	35.46	13	52	1663.72	31.21	15	53	1347.11	30.26	17	49	1167.21	28.13	13	42					423	45.6031	5.021
DBB_48250	consensus disorder prediction	43.71	1	6	6	29	4.21066e+07	7.13304e+07	1.83898e+07	1.38902e+07	1.19902e+07	2.30251e+07	0	174.98	32.93	4	6	230.72	38.92	5	8	58.38	20.36	2	3	116.33	16.77	2	3	100.49	17.37	2	3	112.91	22.16	3	6					167	19.1861	9.71533
DBB_28760	ribosomal protein l2 bacterial/organellar-type	43.64	1	11	11	144	3.94718e+08	5.71832e+08	2.57062e+08	2.58929e+08	2.5131e+08	3.79985e+08	0	666.24	29.82	7	22	735.47	39.64	10	27	785.29	40	10	25	780.44	39.64	10	26	558.03	33.82	8	20	772.25	33.82	8	24					275	30.1981	10.6528
DBB_31630	exosome complex exonuclease rrp44 s1 domain	43.58	1	8	8	34	11673974	4.1072e+07	1.824e+07	2.20815e+07	1.7709e+07	2.6354e+07	0	68.29	15.64	3	3	147.88	21.79	4	6	231.4	34.64	6	9	126.87	16.2	4	6	57.22	16.2	3	3	180.66	21.79	4	7					179	20.5694	5.021
DBB_25580	putative zinc- or iron-chelating domain containing protein	43.56	1	13	13	153	3.85996e+08	4.6172e+08	2.27755e+08	1.81036e+08	1.50941e+08	2.05377e+08	0	991.83	29.17	9	31	1099.95	21.59	6	31	561.72	37.88	10	20	667.19	14.77	5	24	677.08	31.44	9	25	672.5	28.79	8	22					264	30.8052	5.04639
DBB_10630	glyoxalase/bleomycin resistance protein/dihydroxybiphenyl dioxygenase	43.51	1	4	4	23	9.05518e+07	6.31955e+07	4.86114e+07	3.87078e+07	2.01385e+07	4.21711e+07	0	120.48	43.51	4	5	152.73	43.51	4	6		0			77.51	22.9	2	4	55.51	22.9	2	4	105.56	31.3	3	4					131	14.8031	4.79248
DBB_38790	dtdp-4-dehydrorhamnose 3 5-epimerase-related	43.41	1	5	5	44	1.07107e+08	1.59843e+08	7.82158e+07	2.46607e+07	1.68463e+07	0	0	307	32.97	4	9	359.81	43.41	5	14	353.57	32.97	4	12	139.56	22.53	3	6	42.96	13.74	2	3									182	20.7451	4.7417
DBB_39830	glycerol-3-phosphate dehydrogenase nad-dependent	43.36	1	12	12	123	1.22542e+08	1.31862e+08	5.45202e+07	5.86768e+07	4.53386e+07	5.67564e+07	0	968.78	43.36	12	28	847.34	35.99	10	20	557.11	28.32	8	16	779.44	22.71	7	21	684.01	29.79	8	14	967.95	35.99	10	24					339	36.3568	5.89697
DBB_22670	adenosylhomocysteinase	43.25	1	22	22	314	4.88906e+08	4.65805e+08	2.07435e+08	2.66836e+08	2.12987e+08	2.74959e+08	0	2088.8	40.72	19	62	1914.58	36.92	17	58	1925.61	40.72	17	54	1311.3	36.92	18	41	1592.92	40.51	16	43	1887.13	40.72	18	56					474	52.1127	4.93213
DBB_23790	ribosomal protein l35 non-mitochondrial	43.08	1	3	3	39	1.64396e+08	1.82239e+08	8.11225e+07	1.48436e+08	1.18857e+08	2.55865e+08	0	200.05	43.08	3	5	195.36	29.23	2	4	167.28	43.08	3	4	325.57	43.08	3	8	336.36	43.08	3	9	397.73	43.08	3	9					65	7.27423	12.3228
DBB_38660	signal transduction response regulator receiver domain	42.98	1	4	4	29	2.48318e+07	44879138	2.36559e+07	1.75367e+07	7.58214e+06	1.28682e+07	0	196.65	32.23	3	5	261.31	32.23	3	6	198.37	18.18	2	5	258.98	42.98	4	7		0			263.4	18.18	2	6					121	13.1551	9.40771
DBB_30740	ferric binding protein	42.94	1	13	13	193	5.51254e+08	7.6751e+08	2.33021e+08	5.96147e+07	4.29993e+07	1.42438e+08	0	1982.84	40.54	12	57	1941.67	42.94	13	55	982.95	33.03	10	33	292.34	17.42	5	11	318.2	19.82	6	12	768.5	32.73	9	25					333	36.3639	8.89502
DBB_49920	hypothetical protein	42.73	1	3	3	17	3.99481e+07	2.8905e+07	2.08429e+07	2.16843e+07	2.26955e+07	2.77145e+07	0	224.69	36.36	2	4		0				0			163.26	42.73	3	6	122.07	36.36	2	3	143.19	36.36	2	4					110	11.9012	4.90674
DBB_45460	consensus disorder prediction	42.71	1	30	30	347	1.05472e+08	1.09263e+08	3.50754e+07	2.25559e+08	1.52454e+08	3.62316e+08	0	870.39	22.51	15	37	731.17	24.68	13	26	454.42	14.14	8	20	2339.52	36.36	23	80	2219.8	38.82	23	88	2809.81	42.57	28	96		0			693	76.1623	4.69092
DBB_22200	atp phosphoribosyltransferase hisg long form	42.66	1	11	11	44	3.03682e+07	4.02574e+07	2.21354e+07	2.11308e+07	1.64303e+07	2.61413e+07	0	267.33	28.33	7	10	348.82	19.45	6	10	228.69	19.8	5	7	223.04	26.62	6	8	308.34	17.06	4	7	84.22	7.17	2	2					293	31.8188	5.92236
DBB_48150	ketopantoate hydroxymethyltransferase	42.59	1	12	12	192	4.76959e+08	4.75143e+08	3.19206e+08	3.0624e+08	2.20486e+08	3.44206e+08	0	951.84	33.84	9	31	802.21	27.76	10	29	995.03	28.14	10	39	789.35	20.91	8	25	950.32	42.59	12	39	988.99	38.02	9	29					263	28.3643	6.53662
DBB_30400	cysteine synthase	42.53	1	9	9	37	6.62264e+07	4.89333e+07	1.1649e+07	1.24603e+07	1.59102e+07	2.4005e+07	0	356.33	31.49	6	10	162.88	10.39	2	4	67	14.29	3	4	116.26	14.29	3	4	193.13	17.53	4	6	258.02	28.57	7	9					308	32.7251	6.56592
DBB_44530	helix-hairpin-helix motif	42.42	1	6	6	24	5.06615e+07	6.18572e+07	3.95161e+07	2.18789e+07	2.07751e+07	45312253	0	250.31	34.34	5	8	87.97	24.24	3	4		0			139.92	24.24	3	4	82.62	17.17	2	3	128.54	16.16	2	5					99	11.3521	9.56885
DBB_26260	arginine-trna ligase	42.39	1	20	20	179	9.73403e+07	1.27373e+08	6.62313e+07	4.85388e+07	4.16169e+07	5.32734e+07	0	1116.4	33.7	17	33	1009.62	24.82	12	29	1172.63	31.16	16	32	886.79	27.72	13	27	784.32	31.34	14	27	1063.44	30.25	14	31					552	60.4869	5.69385
DBB_25390	hypothetical protein	42.06	1	5	5	59	8.95123e+07	9.73715e+07	1.59159e+08	59254373	2.70441e+07	5.87596e+07	0	197.12	42.06	5	10	147.77	35.71	3	9	200.19	41.27	4	10	210.53	41.27	4	12	113.93	35.71	3	6	188.95	36.51	4	12					126	14.493	4.95752
DBB_7830	histidine phosphatase superfamily	41.95	1	7	7	70	5.15314e+07	1.307e+08	4.183e+07	6.22138e+07	3.77753e+07	7.31523e+07	0	257.41	13.56	3	8	403	19.49	4	10	250.69	14.41	3	10	415.13	34.75	6	15	280.69	20.76	4	10	551.6	41.95	7	17					236	25.653	6.21436
DBB_25020	molybdenum cofactor biosynthesis c	41.88	1	6	6	63	7.57843e+07	1.01471e+08	4.14165e+07	4.5112e+07	3.95217e+07	4.73677e+07	0	328.38	37.5	5	15	245.58	37.5	5	12	156.23	21.88	3	9	192.87	31.25	5	10	181.92	41.88	6	11	115.42	28.75	4	6					160	17.6849	6.93213
DBB_43970	flavodoxin/nitric oxide synthase	41.82	1	7	7	38	0	3.14988e+07	0	1.16385e+08	3.90798e+07	2.055e+08	0						0							107.8	9.09	2	6	100.23	33.94	4	6	692.19	41.82	7	26					165	18.2631	5.98584
DBB_41670	lysine-2 3-aminomutase/glutamate 2 3-aminomutase	41.65	1	15	15	192	1.63426e+08	2.09937e+08	7.62689e+07	8.25653e+07	5.95797e+07	8.29363e+07	0	1345.28	37.3	13	38	1349.56	37.99	13	39	728.86	32.72	12	28	1034.77	34.55	12	36	806.63	34.55	12	26	906.13	31.35	11	25					437	49.421	6.26514
DBB_13480	pyridoxal phosphate-dependent transferase	41.43	1	12	12	63	3.48522e+07	4.67008e+07	2.06253e+07	1.56254e+07	1.92684e+07	1.07833e+07	0	531.51	32.86	9	17	377.71	23.71	7	13	364.8	22.57	6	12	277.53	23.43	6	8	311.37	16.57	5	9	156.38	7.43	2	4					350	39.2957	4.99561
DBB_42880	hypothetical protein	41.38	1	7	7	65	9.2182e+07	7.38975e+07	8.21816e+07	1.17895e+08	6.65671e+07	1.25095e+08	0	240.6	36.55	4	8	204.67	28.97	4	7	377.15	41.38	6	15	244.52	31.72	6	10	294.04	41.38	6	13	324.11	36.55	6	12					145	16.1131	4.62744
DBB_25420	r3h domain	41.33	1	10	10	125	8.83138e+07	1.61128e+08	7.10352e+07	4.16435e+07	4.35395e+07	3.96768e+07	0	594.99	40.96	9	24	662.73	40.96	9	22	556.04	41.33	10	25	389.02	35.06	8	15	381.89	35.06	8	21	425.15	38.75	9	18					271	30.681	9.37842
DBB_53090	hypothetical protein	41.33	1	5	5	38	3.83523e+07	6.66032e+07	2.55453e+07	3.28511e+07	3.05533e+07	2.28327e+07	0	208.23	23.33	3	5	319.38	33.33	4	8	241.01	34.67	4	8	130.56	16.67	2	4	244.46	41.33	5	9	169.03	23.33	3	4					150	17.9436	4.71631
DBB_2550	phosphoribosylglycinamide synthetase	41.32	1	22	22	208	1.43359e+08	1.61581e+08	8.9287e+07	5.58937e+07	5.36987e+07	9.03822e+07	0	883.55	37.1	19	36	890.5	27.82	15	38	989.23	27.49	15	39	575.19	28.67	15	26	637.9	25.3	13	31	1099.57	32.04	16	38					593	62.7044	6.37939
DBB_14480	thioesterase domain	41.22	1	5	5	45	1.25989e+08	1.379e+08	6.08073e+07	6.46348e+07	5.91123e+07	7.72236e+07	0	509.09	41.22	5	11	334.16	34.35	4	6	364.06	34.35	4	8	82.42	16.79	2	2	379.83	41.22	5	8	419.65	41.22	5	10					131	14.1001	6.75635
DBB_27740	glutamate-5-semialdehyde dehydrogenase	41.15	1	15	15	100	6.45224e+07	7.14198e+07	6.68641e+07	2.50699e+07	1.85737e+07	2.33567e+07	0	734.3	33.49	12	21	651.76	27.75	11	18	783.93	25.36	10	24	454.52	26.08	9	16	258.06	21.77	8	10	318.22	22.25	9	11					418	44.922	5.08447
DBB_1700	threonine-trna ligase class iia	40.97	1	26	26	183	8.27668e+07	1.22033e+08	7.03732e+07	6.55228e+07	4.4527e+07	6.27194e+07	0	690.06	24.8	16	28	1099.99	33.91	20	38	743.27	23.86	16	29	693.23	20.88	13	26	803.4	25.43	14	28	829.5	26.53	15	34					637	72.2538	5.87158
DBB_23770	phenylalanine-trna ligase alpha chain 1 bacterial	40.9	1	10	10	73	5.71302e+07	8.02007e+07	4.45502e+07	2.64405e+07	1.69048e+07	3.83834e+07	0	490.93	34.33	8	12	841.32	40.9	10	22	427.51	25.07	7	14	241.81	11.94	3	6	273.7	22.69	6	9	296.87	24.18	7	10					335	37.4889	6.1001
DBB_22160	consensus disorder prediction	40.82	1	7	7	103	1.83773e+08	2.30858e+08	1.66909e+08	114821197	6.73288e+07	1.081e+08	0	756.38	40.82	7	21	539.95	30.61	5	16	607.71	37.55	5	18	604.81	40.82	7	19	438.74	31.02	5	13	504.97	36.73	5	16					245	28.2234	6.01123
DBB_11760	shikimate dehydrogenase	40.81	1	10	10	90	5.72027e+07	9.96204e+07	3.62372e+07	2.41505e+07	1.76976e+07	1.86375e+07	0	579.47	25	6	16	543.91	27.21	7	20	479.11	24.63	7	16	585.93	31.25	8	19	290.4	25	6	10	243.48	23.53	5	9					272	28.1876	6.69775
DBB_49910	act domain	40.81	1	7	7	47	1.7334e+08	2.22703e+08	9.05556e+07	1.29813e+08	1.85578e+07	1.52021e+07	0	248.65	32.29	6	10	382.25	27.8	5	14	214.97	29.6	5	8	232.61	33.63	6	9	114.56	13.45	2	3	103.51	8.97	2	3					223	24.6851	5.96045
DBB_23760	phenylalanine-trna ligase class iic beta subunit	40.79	1	29	29	233	1.52437e+08	2.01919e+08	8.01936e+07	6.35879e+07	4.0466e+07	6.52645e+07	0	1577.45	35.48	23	46	1790.88	31.52	21	52	1505.82	27.56	20	44	950.74	22.37	16	30	852.52	20.52	13	25	1223.79	34.49	23	36					809	87.5758	4.90674
DBB_1740	iron dependent repressor	40.77	1	10	10	89	1.19807e+08	1.49864e+08	7.35622e+07	8.83378e+07	4.46247e+07	5.86882e+07	0	587.45	28.57	7	18	519.35	33.1	7	15	480.75	32.4	8	15	386.11	27.18	7	15	529.52	36.24	9	17	201.95	20.56	5	9					287	31.6894	6.55127
DBB_22610	carbohydrate kinase pfkb	40.66	1	10	10	86	7.0894e+07	1.14574e+08	67602124	5.78751e+07	2.91904e+07	4.48716e+07	0	419.13	28.61	7	11	749.18	23.49	7	20	703.27	35.54	9	19	510.12	28.61	7	15	400.98	18.37	5	11	510.75	20.78	5	10					332	34.5485	4.53857
DBB_8720	adc synthase	40.65	1	17	17	107	1.23755e+08	9.0999e+07	4.1884e+07	2.46432e+07	1.81236e+07	2.47767e+07	0	759.69	31.1	12	27	700.7	28.46	11	23	466.36	26.83	12	21	231.63	19.92	7	9	393.36	22.97	9	15	308.62	18.7	7	12					492	54.0724	5.26221
DBB_47480	ionotropic glutamate receptor	40.22	1	10	10	128	1.66039e+08	2.30077e+08	8.41315e+07	7.1425e+07	8.32377e+07	1.56782e+08	0	893.34	21.03	7	25	952.5	34.69	8	28	626	21.03	6	20	707.1	16.61	5	18	438.26	16.61	5	13	687.31	26.57	8	24					271	30.402	8.86572
DBB_52940	alcohol dehydrogenase c-terminal	40.17	1	12	12	85	1.02302e+08	1.26295e+08	5.48494e+07	5.6599e+07	5.60082e+07	6.99456e+07	0	504.16	33.9	11	18	473.57	20.8	7	14	585.8	23.65	8	16	384.24	13.39	4	9	520.21	34.47	9	17	424.32	25.36	7	11					351	37.7486	5.17334
DBB_35150	alanine racemase	40.16	1	14	14	90	6.01669e+07	8.12862e+07	3.0268e+07	3.06779e+07	2.61625e+07	3.68277e+07	0	489.68	31.09	11	19	554.57	21.5	9	21	390.8	21.5	9	16	433.23	29.79	9	15	317.06	18.13	7	11	276.66	15.8	6	8					386	40.4721	7.23975
DBB_26520	glutamine synthetase glycine-rich site	40.14	1	22	22	213	4.54481e+08	5.42061e+08	1.97172e+08	302644269	160827555	2.13958e+08	0	1391.83	30.9	17	43	1103.05	23.17	13	40	1131.91	24.41	14	34	1102.24	24.97	13	39	1020.04	25.38	15	26	906.24	19.31	12	31					725	79.154	5.52881
DBB_23650	deoxyuridine triphosphate nucleotidohydrolase	40.13	1	5	5	24	2.83581e+07	2.89957e+07	2.35689e+07	8.92039e+06	2.05401e+07	1.22658e+07	0	225.28	40.13	5	7	148.78	23.68	2	3	170.93	24.34	3	5		0			153.62	34.21	4	5	155.78	28.95	3	4					152	16.3574	5.89697
DBB_44910	citramalate synthase	40.11	1	18	18	121	8.38036e+07	9.83522e+07	5.78008e+07	3.79446e+07	3.33504e+07	5.12477e+07	0	700.26	25.29	11	26	744.72	34.22	13	25	615.11	27.19	11	25	347.07	15.78	7	12	407.24	16.73	8	16	448.38	14.83	7	17					526	57.5693	5.41455
DBB_31150	pyridoxal phosphate-dependent transferase	40.05	1	15	15	157	3.12245e+08	3.29207e+08	1.67917e+08	1.2306e+08	1.04039e+08	1.43774e+08	0	1043.37	30.71	11	33	705.62	28.26	10	23	854.12	37.35	13	30	717.22	23.59	9	23	548.42	26.04	9	21	826.96	27.03	10	27					407	44.6432	5.2876
DBB_18950	sirohaem synthase	40	1	20	21	225	4.09461e+08	4.48676e+08	1.97298e+08	2.07312e+08	1.78869e+08	1.39357e+08	0	1779.72	36.83	19	48	1342.32	30.89	19	40	1050.55	23.56	11	29	816.79	26.14	12	29	1094.02	35.25	15	40	1133.73	40	17	39					505	53.7259	5.08447
DBB_23120	hypothetical protein	39.71	1	2	2	7	21366989	2.97715e+08	6.50044e+06	0	0	2.1307e+08	0		0			88.82	39.71	2	3	68.7	39.71	2	2		0							68.44	39.71	2	2					68	7.39092	9.59814
DBB_50650	prokaryotic membrane lipoprotein lipid attachment site profile.	39.64	1	4	4	4	8.26599e+07	6.66627e+07	2.93149e+07	3.25778e+07	1.9467e+07	37310153	0	55.8	39.64	4	4		0				0				0				0				0							111	12.3982	5.75732
DBB_7780	acyl-[acyl-carrier-protein]--udp-n-acetylglucosamine o-acyltransferase	39.53	1	9	9	72	3.91304e+07	4.36652e+07	3.33562e+07	3.22676e+07	1.7564e+07	4.02377e+07	0	270.77	32.56	6	10	344.15	29.84	5	11	499.03	39.53	8	14	510.38	28.68	7	16	236.75	17.05	4	7	414.32	25.97	7	14					258	27.8324	7.53271
DBB_52360	fes cluster biogenesis	39.42	1	4	4	116	6.36611e+09	5752739568	1.73974e+09	4810758904	9.6658e+08	2.69449e+09	0		0				0			1148.05	28.85	2	18		0			2064.78	39.42	3	41	2942.43	13.46	2	57					104	11.0522	4.65283
DBB_29160	signal transduction response regulator receiver domain	38.89	1	7	7	74	1.61607e+08	4.25809e+08	1.0754e+08	1.27159e+08	6.05805e+07	0	0	344.4	38.89	5	14	465.66	38.89	6	15	467.34	38.19	5	15	515.46	38.19	5	19	260.52	38.19	4	11									144	15.9273	4.99561
DBB_8040	glycerol kinase	38.83	1	18	18	193	2.89243e+08	3.60228e+08	1.48283e+08	1.71782e+08	9.68621e+07	1.34396e+08	0	1269.62	28.97	13	33	1181.16	23.54	11	29	1188.39	27.36	13	38	1044.99	24.35	11	33	863.68	28.37	11	28	1105.82	34.61	13	32					497	54.3002	4.86865
DBB_39820	dna gyrase subunit a	38.79	1	30	30	442	3.24011e+08	3.10356e+08	1.68898e+08	1.49284e+08	1.31021e+08	1.96261e+08	0	2923	36.8	26	95	3325.29	30.72	24	93	2568.65	31.43	23	69	2433.18	29.56	23	69	2003.08	25.47	21	53	2284.97	27.22	19	63					856	95.7255	5.50342
DBB_22520	threonine synthase-like	38.72	1	17	17	138	1.0651e+08	1.66449e+08	9.55604e+07	9.43528e+07	5.3721e+07	7.5746e+07	0	670.54	28.94	12	23	771.84	27.35	10	22	958.73	30.94	12	30	734.29	27.94	12	27	472.62	17.37	8	15	624.85	30.94	12	21					501	54.5614	5.31299
DBB_40090	pyridine nucleotide disulphide reductase class-i signature	38.48	1	20	20	219	2.3652e+08	2.48017e+08	8.97854e+07	1.36166e+08	1.05004e+08	1.44387e+08	0	1366.66	30.85	17	38	1375.97	30.13	16	41	1328.62	29.76	15	37	1203.71	31.94	16	34	1090.24	31.03	16	38	1055.29	27.95	13	31					551	59.3066	5.31299
DBB_18970	flavoprotein-like superfamily	38.35	1	9	9	89	1.78626e+08	2.2885e+08	6.37641e+07	4.80856e+07	5.91484e+07	7.66854e+07	0	550.87	29.32	7	20	909.16	31.95	7	28	301.51	37.59	8	15	195.28	19.55	5	8	220.38	26.32	5	9	226.31	19.55	5	9					266	27.9632	7.06396
DBB_18910	l-seryl-trna(sec) selenium transferase	38.33	1	16	16	99	5.71154e+07	8.83212e+07	3.52655e+07	2.85698e+07	2.23004e+07	3.63279e+07	0	418.37	27.62	8	16	760.44	22.91	11	25	253.1	16.7	7	12	529.51	30.19	10	19	415.46	29.98	10	13	416.75	25.27	9	14					467	49.7793	5.32568
DBB_28980	ribosomal protein l17	38.28	1	7	7	152	2.29789e+08	2.51916e+08	1.36243e+08	1.37946e+08	7.9636e+07	2.17013e+08	0	864.7	38.28	7	30	820.32	35.16	5	26	903.86	38.28	6	26	802.7	38.28	5	22	549.37	38.28	5	18	899.81	38.28	7	30					128	14.2256	10.8726
DBB_15520	alpha/beta hydrolase fold	38.16	1	6	6	40	56203012	8.38625e+07	3.45177e+07	2.80397e+07	2.74823e+07	3.31867e+07	0	84.24	23.67	4	5	141.24	11.59	2	6	155.24	28.02	5	11	132.3	29.95	4	6	78.05	20.29	4	6	99.73	23.67	4	6					207	22.5233	4.70361
DBB_48420	hypothetical protein	38.1	1	3	3	36	6.11066e+07	2.19851e+08	5.36395e+07	1.59383e+07	1.62069e+07	8.60254e+07	0	472.37	38.1	2	8		0			288.78	38.1	3	7	284.61	38.1	2	5	436.12	38.1	3	8	455.32	38.1	3	8					84	9.76564	4.51318
DBB_9370	phosphate acetyltransferase bacteria	38.03	1	22	22	226	2.91139e+08	3.1117e+08	2.26887e+08	2.47342e+08	1.47865e+08	2.11295e+08	0	1193.23	30.77	15	35	1224.85	32.34	14	33	1474.41	36.47	18	46	1429.58	28.77	15	39	1411.05	31.34	18	42	1101.09	31.62	15	31					702	76.8877	5.59229
DBB_8080	fad dependent oxidoreductase	38	1	15	15	89	8.11822e+07	8.45775e+07	4.38323e+07	2.41451e+07	1.64529e+07	1.2191e+07	0	713.16	30.33	12	24	594.46	23.99	11	21	540.96	20.15	9	18	205.38	12.48	7	12	153.08	9.21	5	10	66.62	5.57	3	4					521	56.8173	6.65381
DBB_11940	prokaryotic membrane lipoprotein lipid attachment site profile.	38	1	5	5	39	2.74431e+07	28435695	1.28817e+07	4.17885e+07	3.49295e+07	6.68182e+07	0	332.37	25.5	3	6	217.73	16.5	2	4	219.11	16.5	2	4	388.38	25.5	3	9	222.41	25.5	3	6	331.57	38	5	10		0			200	22.5557	7.43018
DBB_44880	chalcone isomerase	37.89	1	4	4	8	6.1527e+06	7.74476e+06	0	7148309	4.52677e+06	0	0	124.59	28.95	3	3	96.7	30	3	5		0				0				0				0							190	20.7378	9.14404
DBB_30810	hypothetical protein	37.81	1	9	9	90	5.15506e+07	4.3839e+07	7.02218e+07	3.19295e+08	2.0953e+08	1.06771e+08	0	94.13	11.44	2	3	138.47	15.92	3	5	286.48	22.39	5	11	725.03	32.84	8	22	836.27	37.81	9	29	538.17	34.33	7	20					201	21.4142	5.16064
DBB_29450	atp synthase f1 complex delta/epsilon subunit	37.78	1	4	4	21	3.37876e+07	4.21686e+07	2.60126e+07	2.46187e+07	1.64156e+07	4.69133e+07	0	148.9	14.07	2	3	142.65	14.07	2	3	189.94	14.07	2	5	135.56	13.33	2	3	159.54	37.78	3	4	131.59	14.07	2	3					135	14.7105	6.32861
DBB_41600	homoaconitase/3-isopropylmalate dehydratase large subunit prokaryotic	37.67	1	11	11	207	3.87871e+08	4.40367e+08	2.1402e+08	1.85101e+08	1.09706e+08	1.77563e+08	0	1744.65	37.67	11	43	1495.46	36.98	10	35	1280.19	36.28	9	31	1017.89	36.28	9	31	995.3	36.98	10	28	1410.4	36.98	10	39					430	45.5376	5.66846
DBB_41680	hypothetical protein	37.59	1	8	8	56	1.20572e+08	1.56059e+08	8.54104e+07	5.99006e+07	6.22768e+07	8.23597e+07	0	415.61	37.59	8	14	363.17	30.5	4	10	331.01	29.79	6	10	358.82	30.5	3	7	305.08	30.5	5	10	224.63	19.86	3	5					141	16.2564	4.98291
DBB_44860	dihydroorotate dehydrogenase class 1/ 2	37.58	1	9	9	74	1.07386e+08	2.87167e+07	3.77517e+07	7.39775e+06	5.91458e+07	8.2171e+07	0	675.15	33.01	7	18	313.43	23.2	5	9	401.79	25.82	6	12	243.93	11.44	3	7	282.41	17.32	5	9	548.38	37.58	9	19					306	31.8257	5.12256
DBB_26230	glutamyl-trna(gln) amidotransferase a subunit	37.55	1	17	17	161	1.19903e+08	143116676	6.12807e+07	6.42913e+07	5.30849e+07	6.33205e+07	0	1279.48	33.67	14	38	1142.41	34.29	14	32	559.23	34.9	14	24	748.65	28.57	12	25	468.04	25.31	11	20	627.2	29.8	13	22					490	51.8671	5.66846
DBB_26950	lud domain	37.38	1	6	6	78	8.61679e+07	1.25092e+08	3.77072e+07	4.70782e+07	3.26837e+07	4.5439e+07	0	393.4	37.38	6	16	551.21	37.38	6	19	373.82	24.77	4	12	434.91	27.1	4	14	211.65	27.1	4	8	195.78	24.77	4	9					214	23.2717	6.34131
DBB_16480	hotdog acyl-coa thioesterase (acot)-type domain	37.35	1	5	5	37	5.18605e+07	6.71396e+07	4.36133e+07	3.09782e+07	2.52743e+07	2.91738e+07	0	334.99	37.35	5	10	257.16	22.29	4	6	252.17	37.35	5	8	186.19	21.69	3	4	176.61	21.69	3	5	181.39	15.06	2	4					166	18.4567	9.23193
DBB_17210	alpha/beta hydrolase fold	37.32	1	6	6	21	3.60944e+07	3.89043e+07	2.83643e+07	6.24505e+06	9.4006e+06	3.81442e+07	0	125.37	10.87	2	3	102.4	10.87	2	3	114.41	15.58	3	5		0			149.9	26.45	5	6	85.05	19.57	3	4					276	30.4542	4.84326
DBB_38400	reductive dehalogenase	37.3	1	11	11	50	0	0	0	9.74314e+07	4.98384e+07	4.63958e+07	0													549.01	28.21	8	19	528.97	30.07	9	18	612.26	26.57	7	13					429	46.323	7.98682
DBB_26630	malonyl coa-acyl carrier protein transacylase	37.11	1	10	10	56	8.60108e+07	1.19777e+08	3.70934e+07	2.87902e+07	2.66714e+07	2.93756e+07	0	332.27	27.36	7	15	390.57	27.36	7	16	149.9	11.01	3	5	151.92	21.7	5	6	175.95	23.9	5	6	162.76	24.21	6	8					318	34.2332	5.16064
DBB_50890	trimeric lpxa-like superfamily	37.11	1	9	9	79	6.86428e+07	62788648	4.13513e+07	3.93984e+07	4.28302e+07	4.52751e+07	0	439.1	19.76	6	14	457.04	22.41	5	14	323.55	16.63	5	10	417.25	22.65	6	16	432.2	27.23	6	15	315.77	26.02	6	10					415	44.6178	6.80029
DBB_7570	hypothetical protein	37.11	1	4	4	27	3.24232e+07	8.20445e+07	2.0888e+07	1.70545e+07	2.08929e+07	42018473	0	178.89	37.11	4	8	162.72	17.61	2	6	236.85	22.64	3	9	105.54	22.64	3	4		0				0							159	18.1547	4.04346
DBB_26150	lipoprotein localisation lola/lolb/lppx	37.04	1	7	7	56	7.65194e+07	1.11284e+08	3.01965e+07	2.72263e+07	2.56064e+07	3.27572e+07	0	472.28	25	5	15	434.81	27.78	5	13	274.59	15.74	3	9	176.4	20.83	4	6	152.28	16.2	3	7	238.79	21.3	4	6					216	23.7473	6.21436
DBB_43730	alanine dehydrogenase	37.03	1	12	12	91	5.21827e+08	6.61624e+08	1.16373e+08	11824611	9.24698e+06	0	0	1069.45	30.27	10	37	933.61	37.03	12	36	289.78	17.03	7	12	69.41	7.03	3	3	72.17	8.65	3	3		0							370	39.284	5.32568
DBB_23950	hypothetical protein	36.9	1	11	11	168	2.65869e+08	1.94887e+08	1.59547e+08	4.21597e+08	3.65409e+08	8.10067e+08	2.98206e+07	616.04	24.43	7	17	397.67	17.3	6	15	437.2	17.3	6	13	1284.15	32.06	10	40	1387.33	32.06	10	34	2091.93	36.13	10	45	104.711	11.45	4	4	393	42.037	4.25928
DBB_11490	thioredoxin-like superfamily	36.89	1	4	4	30	0	6631033	3.44974e+06	4.19635e+06	6.69611e+06	2.22438e+07	0					122.2	33.61	3	4		0			210.58	28.69	3	10	175.86	28.69	3	6	266.21	28.69	3	10					122	13.1946	5.96045
DBB_34510	rmlc-like jelly roll fold	36.84	1	5	5	27	2.46082e+07	3.19758e+07	0	4.66846e+07	1.46883e+07	2.04637e+07	0	126.27	14.21	2	2	369.86	22.11	3	7	188.35	14.21	2	3	258.08	22.11	3	5	204.14	16.84	2	3	309.06	36.84	5	7					190	21.3302	5.8335
DBB_630	peptide chain release factor 1	36.8	1	11	11	84	6.52488e+07	1.0951e+08	4.96476e+07	2.88029e+07	1.90743e+07	3.61497e+07	0	829.49	32.58	9	24	469.82	28.09	8	15	512.72	27.53	9	15	412.97	16.57	5	11	319.6	16.57	5	10	313.93	13.76	5	9					356	39.7123	5.47803
DBB_7640	transcription regulator rrf2-type	36.72	1	7	7	89	3.50405e+08	3.43589e+08	1.64274e+08	7.57052e+07	9.88786e+07	1.70113e+08	0	828.06	25.99	5	24	469.28	24.86	4	15	543.44	35.59	5	16	396.45	25.99	4	13	261.2	12.43	2	8	341.22	24.86	5	13					177	20.0622	6.91748
DBB_26190	alpha-d-phosphohexomutase alpha/beta/alpha i/ii/iii	36.67	1	15	15	132	1.09553e+08	1.21372e+08	5.41424e+07	8.40302e+07	3.3603e+07	7.11443e+07	0	786.12	24	9	21	1008.44	27.56	10	30	643.87	26.89	10	21	545.88	25.56	10	23	381.73	15.78	6	14	780.13	24.67	9	23					450	48.92	5.17334
DBB_26090	aldolase-type tim barrel	36.61	1	6	6	25	2.30748e+07	5.0762e+07	4.0257e+06	0	2.02858e+07	5.85293e+07	0	320.98	27.98	5	8	113.34	16.67	2	2	64.48	16.37	2	3					238.26	27.68	4	8	71.21	20.24	3	4					336	34.6518	5.85889
DBB_27630	orotate phosphoribosyltransferase	36.56	1	8	8	49	71318131	8.18415e+07	50198984	3.17683e+07	2.34454e+07	3.8346e+07	0	376.07	25.27	5	12	459.25	31.18	6	12	421.06	35.48	6	10	444.46	30.65	5	11		0			88.12	8.06	2	4					186	20.3327	5.96045
DBB_34630	phosphoribosyltransferase-like	36.51	1	6	6	44	1.83517e+07	2.63754e+07	1.17603e+07	1.02608e+07	9.82482e+06	1.56763e+07	0	401.78	28.57	4	13	140.46	10.05	2	4	184.1	16.4	4	8	146.43	16.4	3	6	148.9	16.93	3	6	251.96	15.34	3	7					189	21.3817	5.31299
DBB_25480	methylglyoxal synthase	36.49	1	3	3	15	2.32756e+07	30421987	2.13343e+07	28353041	9.72738e+06	0	0	160.69	36.49	3	5	107.65	36.49	3	4	120.05	36.49	3	3		0			77.16	36.49	3	3									148	16.1641	5.46533
DBB_43520	methionine synthase domain	36.41	1	6	6	29	2.6554e+07	5.32821e+07	1.43867e+07	7972304	2.1152e+06	7.306e+06	0	253.53	23.04	4	5	418.95	36.41	6	9	252.86	19.82	3	6	131.92	11.98	2	4		0			142.39	19.35	3	5					217	22.6374	4.65283
DBB_31060	protein of unknown function duf2491	36.17	1	7	7	38	2.23157e+07	4.13277e+07	1.65718e+07	2.24812e+07	5.19934e+06	1.03836e+07	0	197.31	27.66	5	7	241.51	24.68	5	9	80.63	20.43	4	4	195.18	23.83	5	10	107.6	9.36	2	3	123.8	14.89	3	5					235	26.0389	4.55127
DBB_31220	translation elongation factor efg/ef2	36.08	1	19	19	159	6.47768e+07	9.02029e+07	5.41207e+07	4.37668e+07	2.13803e+07	2.55795e+07	0	966.72	25.04	15	28	1054.75	25.92	15	35	1002.04	30.78	16	34	714.74	22.97	12	24	574.16	23.42	13	21	499.21	15.76	9	17					679	73.9396	4.91943
DBB_20350	phosphoserine aminotransferase	36.01	1	11	11	42	9.33746e+07	1.09347e+08	4.49033e+07	4.82535e+06	2.19342e+07	1.2397e+07	0	451.24	35.46	10	15	209.23	22.71	6	9	177.45	18.01	6	8	106.43	10.8	2	3	87.84	7.48	3	5	76.08	5.54	2	2					361	39.7047	5.71924
DBB_12590	ethanolamine utilisation eutq	36	1	3	5	24	9.71442e+06	3.71938e+07	9.12736e+06	1.79555e+07	2.2797e+07	2.66101e+07	0		0			104.57	13.33	2	5	72.47	9.33	2	5		0			259.21	31.33	4	11		0							150	16.5765	4.67822
DBB_11150	nucleoside phosphorylase superfamily	35.9	1	7	7	69	9.6401e+07	1.32929e+08	3.1576e+07	2.07394e+07	2.21647e+07	3.6066e+07	0	615.23	30.4	6	14	652.19	35.9	7	17	455.23	26.37	5	12	289.63	22.71	4	7	445.66	26.37	5	11	343.68	26.37	5	8					273	29.7332	6.44287
DBB_22280	trimeric lpxa-like superfamily	35.86	1	12	12	64	9.7051e+07	1.14343e+08	2.78663e+07	7.1185e+07	3.94841e+07	3.89178e+07	0	308.25	20.89	7	10	577.17	22.57	8	18	203.82	18.35	5	8	261.81	23.21	7	10	271.57	20.46	7	11	167.88	16.03	6	7					474	52.9993	6.01123
DBB_9540	histidine phosphatase superfamily	35.68	1	6	6	52	4.02937e+07	5.85e+07	2.51905e+07	2.55986e+07	1.9505e+07	3.62832e+07	0	190.35	13.07	3	8	232.27	25.63	4	9	234.01	23.12	5	10	207.34	23.12	5	9	131.11	13.07	3	5	256.22	30.65	5	11					199	22.2734	6.43018
DBB_10710	2-oxoacid:acceptor oxidoreductase delta subunit pyruvate/2-ketoisovalerate	35.64	1	2	2	25	7.48197e+07	9.45665e+07	3.38568e+07	0	4.20817e+07	3.77638e+07	0	188.78	35.64	2	8	157.12	35.64	2	6	63.59	35.64	2	3					132.34	35.64	2	6	62.87	35.64	2	2					101	10.783	5.10986
DBB_26320	aconitase b	35.56	1	24	24	183	1.17883e+08	1.49162e+08	56004215	5.31976e+07	4.84839e+07	6.46853e+07	0	1106.16	25.3	18	34	1360.13	27.21	18	38	946.27	18.97	13	27	949.8	22.08	15	25	646.14	18.14	14	25	812.18	20.88	15	34					838	89.0026	5.18604
DBB_11750	bifunctional p-protein chorismate mutase/prephenate dehydratase	35.53	1	12	12	107	1.23702e+08	170353445	9.01319e+07	5.78341e+07	3.7299e+07	4.19679e+07	0	711.57	35.53	11	23	829.2	35.53	11	27	593.44	24.47	9	20	247.27	19.47	7	12	283.77	12.63	6	12	330.35	12.63	6	13					380	42.1465	6.12549
DBB_22010	s4 domain	35.53	1	3	3	21	1.28823e+07	2.78279e+07	1.36726e+07	1.65242e+07	8.5901e+06	3.0308e+07	0	60.8	19.74	2	3	86.1	19.74	2	3	121.06	35.53	3	5	128.94	26.32	2	4	75.76	26.32	2	3	68.67	26.32	2	3					76	8.39143	4.76709
DBB_8060	enolase	35.38	1	11	12	80	4.05928e+08	7.05403e+07	3.59354e+08	2.81698e+07	3.6575e+08	4.25866e+08	0	639.77	28.07	10	19	682.65	28.3	9	19	508.22	25.94	9	18	129.38	11.08	4	6	235.17	7.55	3	9	352.06	14.39	5	9					424	44.5029	4.86865
DBB_42870	uncharacterised protein yqey/aim41	35.37	1	5	5	89	2.90508e+08	3.58736e+08	1.50366e+08	176553244	1.33224e+08	1.52289e+08	0	584.95	35.37	4	14	676.59	35.37	4	16	665.75	35.37	4	16	672.26	35.37	4	17	628.78	35.37	4	14	509.24	35.37	5	12					164	18.1673	5.2749
DBB_35170	atp binding protein mind	35.34	1	9	9	49	0	1.79827e+07	1.41386e+07	1.51001e+07	1.43882e+07	1.60627e+07	0					105.46	10.9	3	3	175.91	12.78	4	8	261.24	26.32	6	10	270.85	16.92	5	12	283.36	19.92	6	16					266	28.6411	5.43994
DBB_42890	slyx	35.29	1	3	3	13	2.03732e+07	5.02686e+07	0	3.38063e+07	1.71092e+07	24957264	0	68.47	35.29	2	2	110.76	35.29	3	4						0			71.06	35.29	2	3	134.72	35.29	2	4					68	8.00496	4.70361
DBB_16310	archael af0269	35.29	1	3	3	12	1.01038e+08	1.02582e+08	6.14804e+07	49759459	0	3.17414e+07	0	154.16	29.41	2	5	152.82	35.29	3	5		0				0							76.72	29.41	2	2					119	12.6555	5.38916
DBB_22450	phosphopantetheine adenylyltransferase	35.15	1	5	5	12	2.19993e+07	2.8626e+07	26286131	8.62363e+06	16662257	1.38006e+07	0	132.99	25.45	4	9	158.36	24.24	2	3		0				0				0				0							165	18.6526	9.20264
DBB_43550	trap transporter solute receptor dctp/teaa	35.15	1	13	13	81	1.8019e+08	229102639	9.28742e+07	9.08884e+07	7.03301e+07	9.4208e+07	0	478.68	33.03	10	20	489.28	23.33	8	16	377.97	24.24	7	14	264.16	14.24	6	10	230.62	18.18	5	9	348.65	23.33	6	12					330	37.1248	8.1626
DBB_47360	prokaryotic membrane lipoprotein lipid attachment site profile.	35.11	1	5	5	16	3.68879e+07	2.27086e+07	1.76667e+07	6.6287e+07	8.4132e+07	49453840	5.60058e+06		0			66.67	19.15	2	3		0			79.96	17.55	2	3	123.68	17.55	2	4	128.51	22.87	4	6		0			188	20.2113	6.20166
DBB_31480	16s rrna processing protein rimm	35.06	1	5	5	40	5.0989e+07	5.74649e+07	3.08958e+07	2.79047e+07	1.73325e+07	3.65014e+07	0	192.79	25.29	3	8	194.45	15.52	3	8	153.28	10.92	2	6	109.88	10.92	2	5	174.3	20.69	3	7	176.74	10.92	2	6					174	18.5877	4.83057
DBB_47640	leucine-trna ligase	35.03	1	28	28	345	4.96559e+08	6.29742e+08	2.71446e+08	2.65926e+08	2.00391e+08	2.59576e+08	0	2126.88	28.77	22	64	2299.83	24.59	22	69	1939.07	28.77	20	57	1608.11	20.07	19	49	1478.79	26.33	21	47	1913.5	25.06	22	59					862	97.0098	5.13525
DBB_250	glutaredoxin	34.94	1	3	3	28	2.44427e+07	3.73989e+07	1.97355e+07	1.38321e+07	1.40215e+07	2.5102e+07	0	121.65	34.94	3	5	150.61	34.94	3	6	87.04	18.07	2	3	163.24	32.53	2	5	124.37	34.94	3	4	135.46	34.94	3	5					83	9.38274	6.03662
DBB_28180	hypoxanthine phosphoribosyl transferase	34.88	1	7	7	84	1.12466e+08	1.18288e+08	5.32757e+07	4.33692e+07	3.5703e+07	7.42477e+07	0	481.42	30.23	6	17	437.44	22.09	5	14	413.54	19.19	4	12	413.44	22.09	5	13	465.95	26.74	6	16	399.09	27.33	5	12					172	18.8797	4.88135
DBB_6780	alanine-trna ligase eukaryota/bacteria	34.82	1	24	24	187	5.65906e+07	9.83936e+07	5.72998e+07	4.72872e+07	2.28529e+07	4.11864e+07	0	712.29	19.93	13	22	835.97	23.83	15	28	1336.2	32.88	23	46	1117.46	24.86	18	35	776.92	21.42	14	26	949.59	23.14	16	30					873	95.2157	5.19873
DBB_10720	thiamin diphosphate-binding fold	34.76	1	11	11	95	9.73215e+07	1.06132e+08	4.30662e+07	4.98269e+07	4.08621e+07	3.86039e+07	0	728.17	31.99	10	21	523.78	23.68	8	16	413.18	19.65	7	15	372.97	22.42	7	13	451.46	22.42	7	14	578.49	19.65	7	16					397	43.6918	5.22412
DBB_27780	type i restriction enzyme r protein n-terminal domain	34.68	1	4	4	14	9.72268e+06	1.34689e+07	3.27725e+06	6.73324e+06	4.15927e+06	4.05047e+06	0	128.76	29.48	3	4	83.55	28.9	3	4		0			73.98	23.7	2	2	47.15	20.23	2	2	46.25	23.7	2	2					173	18.7619	5.24951
DBB_39330	hypothetical protein	34.64	1	5	5	74	2.26201e+08	2.80031e+08	1.32486e+08	1.52315e+08	1.25506e+08	1.32688e+08	0	290.25	22.88	4	12	468.38	28.76	4	17	213.93	22.88	4	10	377.96	34.64	5	11	408.02	34.64	5	15	214.09	11.11	2	9					153	17.4818	5.0083
DBB_20280	atpase aaa-type core	34.51	1	9	9	95	83486337	8.25654e+07	4.06957e+07	5.86219e+07	3.74108e+07	4.46411e+07	0	610.95	27.46	8	21	387.31	23.94	6	11	435.56	27.46	6	13	580.25	27.46	8	22	485.9	27.46	7	14	503.91	34.15	8	14					284	32.1738	6.59521
DBB_480	phosphosugar isomerase kdsd/kpsf-type	34.46	1	9	9	46	3.29131e+07	5.25853e+07	2.26289e+07	1.7526e+07	7.96693e+06	2.28412e+07	0	269.35	11.38	4	9	311.75	30.15	8	14	251.94	12.92	4	10	115.19	8.62	3	5	136.64	13.85	3	5	62.85	5.85	2	3					325	34.0637	5.49072
DBB_50430	2-c-methyl-d-erythritol 2 4-cyclodiphosphate synthase	34.38	1	4	4	24	2.38345e+07	2.29724e+07	5.55339e+06	9956795	1.03068e+07	1.39632e+07	0	146.74	26.25	3	4	178.76	34.38	4	5	151.4	15.63	2	3	169.22	15.63	2	4	190.42	15.63	2	4	209.03	15.63	2	4					160	16.7757	5.35107
DBB_24630	aldolase-type tim barrel	34.32	1	18	18	134	6.09016e+07	9.84706e+07	54222674	3.70134e+07	1.99551e+07	2.17642e+07	0	862.22	23.29	12	31	925.31	27.8	13	30	855.19	26.86	14	30	603.27	17.55	9	19	340.94	13.98	7	13	332.73	12.27	7	11					644	68.1604	5.31299
DBB_13780	trap transporter solute receptor dctp/teaa	34.32	1	11	11	67	5.69921e+07	7.53844e+07	4.30321e+07	1.63262e+07	1.99459e+07	28920323	0	478.76	27.51	9	15	353.74	24.85	7	10	266.81	28.4	8	11	207.02	24.85	7	8	343.8	23.96	7	12	410.72	22.49	7	11					338	37.5617	9.36377
DBB_7090	methionine synthase domain	34.29	1	5	6	23	1.47471e+07	8.30273e+06	1.94879e+07	1.00607e+07	4.35449e+06	2.60862e+06	0	195	27.14	4	6	222.28	20	2	4	164.02	30.95	5	7	90.57	23.81	3	4	41.64	14.29	2	2		0							210	21.849	4.4624
DBB_48040	nickel insertion atpase/gtpase (co dehydrogenase maturation factor) cooc type	34.22	1	7	8	96	2.22223e+09	7.35215e+08	3.76438e+08	3.43634e+08	2.79993e+08	2.49807e+08	0		0			294.1	14.83	4	13	630.6	31.56	7	27	485.69	34.22	8	23	396.51	12.17	3	13	480.21	18.25	5	20					263	28.3039	5.08447
DBB_28880	ribosomal protein l18 bacterial-type	34.17	1	4	4	38	7.64512e+07	1.50788e+08	8.6758e+07	1.05253e+08	7.37948e+07	1.0159e+08	0	81.48	15	3	4	317.73	34.17	4	8	275.18	33.33	3	5	229.69	33.33	3	7	220.03	33.33	3	5	335.61	34.17	4	9					120	13.1652	10.1694
DBB_25540	putative exonuclease rdgc	34.15	1	5	5	22	116207327	1.44669e+08	2.88968e+07	48288238	3.10069e+07	3.1717e+07	0	216.26	34.15	5	9	91.16	13.17	2	4	70.39	15.12	2	3	82.54	13.17	2	3	83.03	13.17	2	3		0							205	23.4259	5.03369
DBB_23960	aspartyl/glutamyl-trna(asn/gln) amidotransferase b subunit	34.1	1	15	15	140	1.08814e+08	1.41139e+08	5.67626e+07	6.82714e+07	4.43192e+07	5.16135e+07	0	1156.66	26.4	11	28	1054.07	25.99	11	27	883.76	28.48	11	24	724.48	24.12	10	16	693.2	28.07	11	20	901.73	25.16	11	25					481	52.5138	5.68115
DBB_48010	nucleoside diphosphate kinase	34.06	1	6	6	70	1.36525e+08	2.11479e+08	7.53275e+07	5.02482e+07	5.62668e+07	8.39389e+07	0	318.48	34.06	5	11	614.08	34.06	6	16	436.04	34.06	5	14	208.23	28.26	4	9	290.9	34.06	5	9	351.67	28.26	4	11					138	15.3788	5.99854
DBB_49830	atp-grasp fold	33.93	1	19	19	84	6.33492e+07	1.11672e+08	3.78804e+07	4.14467e+07	2.48033e+07	1.21614e+07	0	338.79	13.57	7	14	620.41	28.12	14	21	520.98	23.41	12	22	337.9	13.57	9	12	263.69	8.73	6	10	87.06	3.46	3	5					722	77.4692	5.47803
DBB_33480	rubredoxin domain	33.9	1	2	2	4	31788556	52563228	1.33573e+07	84488252	1.96944e+07	7.24411e+07	0		0				0				0				0			127.52	33.9	2	4		0							59	6.45907	8.07471
DBB_30350	alpha/beta hydrolase fold	33.85	1	6	6	159	8.3538e+08	1.04809e+09	3.61554e+08	4.78657e+08	421316042	5.37121e+08	0	1074.96	22.56	5	37	814.08	22.56	5	29	560.09	22.56	5	21	681.78	22.56	5	28	560.18	21.54	4	20	666.5	10.26	3	24					195	21.151	4.70361
DBB_50320	hypothetical protein	33.72	1	4	4	50	2.25463e+08	2.44146e+08	1.48006e+08	1.39306e+08	1.20661e+08	1.56842e+08	0	375.72	33.72	4	9	390.19	33.72	3	10	304.55	33.72	3	9	191.14	11.63	3	7	256.18	33.72	3	7	269.22	33.72	3	8					86	9.70199	5.10986
DBB_23360	peptidase s1c do	33.61	1	10	10	62	9.81331e+07	1.30761e+08	4.69655e+07	2.18545e+07	2.40695e+07	3.99144e+07	1.73295e+06	461.19	29.02	9	15	761.49	33.61	10	22	245.42	22.34	6	10	54.14	5.43	2	2	165.57	19.21	5	7	148.7	13.57	4	6		0			479	51.7009	6.20166
DBB_4450	ornithine carbamoyltransferase	33.55	1	9	9	79	2.89401e+08	2.43117e+08	1.159e+08	1.26695e+08	1.17435e+08	1.51334e+08	0	487.41	33.55	8	18	326.66	13.82	4	14	262.37	30.92	7	11	323.96	20.07	5	13	207.46	22.7	6	11	356.02	20.07	6	12					304	33.7062	5.08447
DBB_23730	transcription termination/antitermination protein nusa bacterial	33.54	1	14	14	161	1.67158e+08	1.94375e+08	1.16308e+08	9.20662e+07	5.0221e+07	9.73992e+07	0	998.41	24.8	11	29	1123.56	29.47	13	36	1121.13	31.3	13	34	745.19	24.59	11	24	691.77	21.34	9	17	632.8	23.17	11	21					492	53.8247	4.37354
DBB_16930	consensus disorder prediction	33.48	1	6	6	34	6.27149e+06	1.89436e+07	1.3027e+07	1.57145e+07	1.46112e+07	2.59552e+07	0	58.38	9.25	2	2	174.53	21.15	4	6	291.47	13.66	3	8	139.26	21.59	4	6	115.6	25.99	5	7	146.76	13.66	3	5					227	25.1382	8.51416
DBB_5210	outer membrane efflux protein	33.33	1	11	11	38	8.81037e+06	0	3.92958e+06	6.22151e+07	4.76457e+06	3.25052e+07	2.38235e+06	126.43	7.51	3	4						0			415	12.68	5	12	136.09	10.09	4	4	759.08	33.33	11	18		0			426	46.7482	5.68115
DBB_9570	bacterial extracellular solute-binding protein	33.33	1	14	15	140	2.0362e+08	2.54656e+08	1.23079e+08	9.85418e+07	1.05553e+08	1.78571e+08	0	923.79	28.54	12	23	1113.42	27.85	13	30	876.76	30.37	13	23	487.58	22.15	9	17	797.94	30.82	12	27	902.22	24.89	10	20					438	49.3474	9.5249
DBB_22620	protein of unknown function duf1058	33.33	1	4	4	39	4.88653e+07	7.00644e+07	2.74742e+07	1.52771e+07	1.41118e+07	1.69144e+07	0	357.87	33.33	4	9	327.55	33.33	4	9	193.7	25.17	3	5	186.13	25.17	3	6	149.88	25.17	3	5	199.09	25.17	3	5					147	16.4229	9.86182
DBB_31250	protein of unknown function duf1867	33.33	1	6	6	24	1.70346e+07	1.58244e+07	7.76621e+06	20009475	8.20957e+06	4.35936e+06	0	131.76	11.64	2	4	124.94	17.99	3	4	253.01	17.99	3	9		0			90.1	15.87	3	4	63.97	17.46	3	3					189	20.0434	7.7085
DBB_45440	hypothetical protein	33.33	1	8	8	84	4.62273e+07	1.62457e+08	1.42063e+07	1.01926e+08	4.01667e+07	2.94531e+07	0	286.35	19.17	5	11	740.9	23.01	5	21	206.68	14.16	3	5	735.09	33.04	7	27	338.36	19.17	5	12	186.6	14.45	4	8					339	36.4017	6.91748
DBB_48240	nicotinate-nucleotide pyrophosphorylase	33.21	1	5	6	39	3.91455e+07	4.31895e+07	1.51039e+07	2.14719e+07	1.49843e+07	1.92723e+07	0	336.65	19.34	4	7	302.91	12.04	3	6	233.08	13.87	3	6	330.44	19.34	4	7	155.5	19.34	4	5	349.16	30.29	5	8					274	29.32	5.21143
DBB_1680	alpha/beta hydrolase fold	33.17	1	5	5	46	5.13641e+07	6.5984e+07	3.24667e+07	2.55822e+07	2.08769e+07	3.44465e+07	0	338.35	33.17	5	9	460.2	33.17	5	13	119.01	13.37	3	5	239.68	18.81	3	8	183.97	28.71	4	6	192.23	18.81	3	5					202	22.0488	5.10986
DBB_22320	consensus disorder prediction	33.17	1	6	6	44	1.18289e+08	1.0932e+08	69052503	67710333	8.28152e+07	6.61932e+07	0	150.24	14.9	3	5	147.67	25.48	5	6	208.81	14.9	3	6	513.47	22.6	4	11	306.56	18.27	4	9	150.36	25.48	5	7					208	21.9123	5.57959
DBB_47060	acyl-coa dehydrogenase/oxidase c-terminal	33.04	1	16	16	152	1.28558e+08	1.6059e+08	5.17114e+07	6.70545e+07	4.41656e+07	4.70837e+07	0	1276.12	23.9	11	36	1130.71	27.07	13	33	592.39	21.27	10	24	787.02	26.89	13	29	674.68	19.33	8	18	363.24	18.28	8	12					569	65.5144	5.66846
DBB_41030	protein of unknown function duf4198	33	1	10	10	51	6.0385e+07	9.2356e+07	1.29534e+07	1.31064e+07	1.65941e+07	51454276	0	383.19	27.95	7	11	382.04	28.28	8	16	89.18	13.8	3	4	144.95	12.46	3	4	91.68	10.77	3	5	233.06	23.57	7	11					297	32.4194	8.76318
DBB_4750	homoserine dehydrogenase	32.95	1	12	12	70	3.68645e+07	61226417	3.55078e+07	1.28801e+07	6.90061e+06	1.00075e+07	0	538.67	19.82	7	14	699.09	26.5	9	17	683.39	24.88	8	17	421.63	13.59	5	7	377.86	15.44	5	8	357.42	13.59	4	7					434	46.7411	5.13525
DBB_35190	rmlc-like jelly roll fold	32.9	1	7	7	62	3.71461e+07	5.7074e+07	2.43879e+07	3.33146e+07	2.61398e+07	5.9417e+07	0	257.15	16.02	4	7	501.39	18.18	4	14	343.02	20.78	4	12	283.48	11.69	3	8	304.54	20.78	5	12	261.83	16.88	4	9					231	25.8444	4.79248
DBB_39490	imidazoleglycerol-phosphate dehydratase	32.82	1	6	6	63	2.18707e+08	2.75475e+08	8.93841e+07	8.65208e+07	9.98149e+07	1.38577e+08	0	250.88	25.64	5	9	339.06	27.69	5	12	223.81	27.69	5	8	280.1	20.51	4	8	241.34	17.95	3	9	510.19	27.69	5	17					195	21.63	5.57959
DBB_21640	ribosomal protein l28	32.81	1	5	5	61	1.11632e+08	1.78166e+08	8.11256e+07	1.23527e+08	1.2117e+08	1.72804e+08	0	158.64	29.69	3	9	183.78	17.19	3	8	259.02	31.25	4	12	140.23	15.63	2	6	315.04	31.25	4	13	252.38	29.69	3	13					64	7.01259	10.3599
DBB_30060	pterin 4 alpha carbinolamine dehydratase	32.67	1	2	2	4	38802514	3.94991e+07	1.95708e+07	19235827	1.61158e+07	1.44983e+07	0		0			183.72	32.67	2	4		0				0				0				0							101	11.4665	4.81787
DBB_5230	rnd efflux pump membrane fusion protein	32.49	1	11	11	98	1.00233e+08	1.56919e+08	9.0015e+07	7.29458e+07	2.65431e+07	5.62973e+07	0	448.75	18.64	6	11	933.75	30.51	10	22	614.29	28.53	9	19	629.2	32.2	10	20	376.88	21.47	7	11	498.23	21.47	7	15					354	38.3095	5.33838
DBB_530	c1.5: had beta-pgm phosphatase like	32.42	1	5	5	6	2.9835e+07	5.41477e+07	0	1.38258e+06	1.76818e+06	2.64671e+06	0	83.57	17.81	2	2		0				0				0			35.89	17.35	2	2	63.49	18.26	2	2					219	24.0374	5.13525
DBB_14150	hypothetical protein	32.38	1	3	3	20	2.3287e+07	2.39125e+07	4.00487e+06	4.63694e+06	6.38711e+06	5.44034e+06	0	289.44	19.05	2	5	248.7	19.05	2	4	159.64	32.38	3	3		0			195.18	32.38	3	5	118.47	19.05	2	3					105	11.1928	6.50732
DBB_37070	d-ribose pyranase	32.37	1	4	4	12	4.40159e+07	6.45333e+06	0	0	1.42621e+07	1.96229e+07	0	166.46	32.37	4	8		0												0			110.45	26.62	3	4					139	15.276	6.53662
DBB_40720	enoyl-coa hydratase/isomerase	32.35	1	7	8	40	1.10827e+07	1.26485e+07	3.12746e+06	1.40216e+07	8.9529e+06	4.8523e+06	0	258.08	19.49	5	9	189.84	27.94	6	12		0			98.39	17.65	5	7	144.91	13.97	4	8	72.62	11.4	3	3					272	29.0782	4.85596
DBB_41850	peptidase m1 alanyl aminopeptidase	32.34	1	22	22	163	1.39806e+08	2.2123e+08	5.4483e+07	7.17758e+07	5.91867e+07	1.01676e+08	0	835.63	21.94	14	29	889.1	17.71	13	28	906.1	20	13	29	694.84	23.77	15	25	796.34	19.43	13	26	759.45	21.26	15	26					875	96.6741	5.08447
DBB_7080	dihydropteroate synthase-like	32.33	1	3	7	108	3.75073e+08	3.75455e+08	2.14936e+08	2.26497e+07	2.17582e+07	2.31682e+07	0	590.36	29.32	6	36	522.64	28.95	6	25	553.97	32.33	7	23	155.68	21.43	4	8	169.36	15.41	4	8	243.08	15.41	4	8					266	29.4489	5.09717
DBB_19700	dimeric alpha-beta barrel	32.29	1	2	2	6	1.37969e+07	1.31654e+08	3.11808e+06	5.18491e+07	3.0002e+06	0	0	56.03	32.29	2	3		0				0			103.82	32.29	2	3		0											96	10.6373	4.99561
DBB_24730	hypothetical protein	32.2	1	2	2	16	6.40703e+07	7.89904e+07	2.27978e+07	0	2.10119e+07	1.22145e+07	0	116.33	32.2	2	5	122.79	32.2	2	5	66.99	32.2	2	3						0			100.85	32.2	2	3					59	6.84339	4.66553
DBB_4020	phosphotransferase/anion transporter	32.03	1	3	3	69	6.17886e+07	7.31e+07	3.62155e+07	3.04569e+07	3.23897e+07	2.69801e+07	0	498.97	32.03	3	14	491.8	32.03	3	13	333.39	32.03	3	11	339.54	32.03	3	10	270.08	32.03	3	9	381.12	32.03	3	12					153	16.829	6.53662
DBB_11790	chorismate synthase	32.01	1	11	11	113	4.26337e+08	3.7691e+08	1.75674e+08	3.95437e+07	3.67745e+07	6.00087e+07	0	1489.73	28.9	10	31	1109.43	28.9	9	26	708.89	32.01	9	19	510.33	25.21	7	12	461.82	15.3	4	9	650.42	21.53	6	16					353	36.8359	6.66846
DBB_33410	hypothetical protein	31.93	1	3	3	6	0	0	0	5.78069e+06	0	2.70063e+06	0													158.17	31.93	3	4					92.65	31.93	2	2					119	13.7839	6.16357
DBB_35080	consensus disorder prediction	31.9	1	28	28	220	6.14545e+07	9.85175e+07	4.5971e+07	7.2291e+07	4.24804e+07	5.61729e+07	0	990.46	18.49	15	26	1078.72	18.1	14	29	1144.08	17.24	15	33	1561.38	28.54	25	55	1265.21	22.99	18	36	1277.83	27.11	22	41					1044	113.314	4.65283
DBB_29270	signal transduction response regulator receiver domain	31.82	1	4	4	35	0	8.19429e+07	1.80371e+07	1.0237e+08	2.59708e+07	0	0					373.4	31.82	4	10	166.42	27.27	3	6	290.01	18.83	3	13	128.97	31.82	4	6									154	17.0349	6.1001
DBB_35070	chew-like domain	31.79	1	4	4	46	1.75219e+07	2.88319e+07	1.15205e+07	2.65134e+07	1.2378e+07	2.19192e+07	0	176.23	23.18	3	7	144.26	11.92	2	6	364.29	15.23	2	9	395.47	31.79	4	10	232.19	31.79	4	6	335.87	31.79	4	8					151	16.1294	4.729
DBB_28950	ribosomal protein s11	31.78	1	7	7	108	3.9265e+08	508449044	3.0339e+08	2.50816e+08	2.07674e+08	297456636	0	735.83	26.36	4	17	929.63	31.78	6	19	796.49	31.78	6	19	930.08	27.13	6	23	385.82	18.6	4	9	919.86	27.13	5	21					129	13.8824	11.0776
DBB_23390	nyn domain limkain-b1-type	31.78	1	7	7	41	1.7186e+07	2.78677e+07	1.48855e+07	1.23348e+07	9.89837e+06	6.21118e+06	0	203.57	22.87	5	8	277.29	27.91	6	9	314.56	18.99	4	8	116.65	12.02	3	4	255.47	24.81	5	7	184.83	24.81	5	5					258	29.703	5.63037
DBB_21530	putative regulatory protein fmdb zinc ribbon domain	31.71	1	3	3	36	6.44546e+07	3.92459e+07	6.02468e+07	8.55008e+07	9.08498e+07	6.71321e+07	0	236.05	31.71	3	6	281.63	31.71	3	6	243.43	31.71	3	7	274.38	31.71	3	6	233.22	31.71	2	6	167.07	31.71	3	5					82	8.89609	6.44287
DBB_44900	2-isopropylmalate synthase bacterial-type	31.64	1	12	12	73	4.50574e+07	7.12719e+07	5.67614e+07	6.00936e+07	1.85818e+07	2.72319e+07	0	350.49	15.82	6	9	701.56	30.27	11	17	553.05	22.07	8	14	569.23	24.02	10	17	270.95	8.98	4	8	401.19	15.82	6	8					512	55.204	5.36377
DBB_31470	uncharacterised protein family upf0109	31.58	1	3	3	51	2.3595e+08	3.82812e+08	2.81544e+08	3.14984e+08	1.79853e+08	2.51224e+08	0	191.57	31.58	3	8	240.75	31.58	3	10	215.77	21.05	2	6	211.27	21.05	2	7	262.97	31.58	3	9	349.38	31.58	3	11					76	8.28856	8.47021
DBB_48130	nickel insertion atpase/gtpase (co dehydrogenase maturation factor) cooc type	31.5	1	7	7	41	0	1.9013e+07	1.32572e+07	5.36354e+07	1.88512e+07	2.59943e+07	0					90.9	11.42	2	2	508.42	22.05	5	9	700.23	31.5	7	16	209.82	14.96	3	5	480.75	27.56	5	9					254	27.524	4.97021
DBB_32910	pyrroline-5-carboxylate reductase	31.38	1	8	8	42	5.98618e+07	5.50886e+07	27394679	1.83958e+07	1.13118e+07	1.6342e+07	0	244.81	27.59	7	14	233.76	24.83	6	9	135.89	22.76	5	8	95.71	8.62	2	4	66	8.62	2	3	101.66	8.62	2	4					290	30.7094	4.98291
DBB_50310	glycine-trna ligase beta subunit	31.31	1	22	22	184	175949632	1.714e+08	7.65434e+07	6.12385e+07	6.48345e+07	8.8483e+07	0	1285.49	25.4	15	41	1045.24	27.99	16	35	924.67	22.37	17	33	774.65	19.91	12	27	752.44	18.61	11	21	837.38	21.21	13	27					693	75.028	5.18604
DBB_6770	dna recombination and repair protein reca	31.29	1	8	8	31	9.83411e+06	3.63411e+07	2.76376e+07	1.99321e+07	4.26055e+06	6.3025e+06	0	115.73	9.36	2	3	190.14	17.84	4	7	247.13	26.9	7	9	186.43	21.05	5	7	39.45	9.36	2	3	47.76	9.94	2	2					342	36.5119	5.65576
DBB_48400	adenosylmethionine--8-amino-7-oxononanoate aminotransferase bioa	31.22	1	10	10	120	1.08931e+08	1.20751e+08	5.38901e+07	3.54771e+07	5.30565e+07	9.19994e+07	0	707.62	25.35	9	22	688.34	23.24	7	20	485.97	23.71	7	16	470.54	20.66	7	19	530.15	29.58	9	21	592.43	19.95	7	22					426	46.6577	5.5542
DBB_24870	alpha-helical ferredoxin	31.09	1	17	17	133	7.0066e+07	1.22674e+08	9.21947e+07	8.9488e+07	4.4941e+07	6.7733e+07	0	414.45	15.55	9	16	691.07	24.13	12	25	727.88	24.13	14	29	658.89	21.58	12	28	505.75	20.19	10	17	469.56	22.04	11	18					431	46.9277	8.29443
DBB_44320	nad-dependent epimerase/dehydratase	30.99	1	7	8	58	1.77062e+09	6.11111e+07	1.00622e+09	2.4826e+07	1.46053e+07	1.07808e+09	0	473.41	30.99	8	15	429.33	26.32	7	14	256.25	20.47	6	10	232.59	12.57	4	7	148.98	9.06	3	5	193.8	15.79	5	7					342	37.6862	6.354
DBB_16230	pbp domain	30.94	1	9	9	57	1.91429e+07	3.85101e+07	6.42808e+07	2.53224e+07	6.64636e+06	2.94651e+07	0	205.11	11.51	3	6	239.31	16.19	4	7	339.89	30.94	9	15	296.42	26.98	8	13	172.34	10.79	3	7	271.91	14.39	4	9					278	28.9315	9.96436
DBB_4530	nadph-dependent fmn reductase-like	30.91	1	5	6	25	4.43877e+07	71572825	3.55283e+07	8.77603e+06	4.02411e+06	1.08187e+07	0	283.23	23.64	4	6	266.81	26.82	5	9	248.43	19.09	4	7	155.59	7.73	2	3		0				0							220	23.4628	6.32861
DBB_14890	amidophosphoribosyltransferase	30.9	1	12	12	94	1.20914e+08	1.35512e+08	6.6685e+07	3.02363e+07	2.98336e+07	5.20653e+07	0	570.93	21.89	10	22	578.49	23.39	10	21	553.3	21.89	10	20	308.73	15.24	6	9	233.26	17.17	7	10	403.44	20.82	7	12					466	50.5769	5.93506
DBB_43060	histone-like dna-binding protein	30.77	1	2	2	2	0	0	0	0	0	3.61043e+06	0																					38.98	30.77	2	2					91	10.4064	9.02686
DBB_6020	pyridoxal phosphate homeostasis protein	30.74	1	5	5	48	1.80267e+08	1.68055e+08	9.05452e+07	9.01372e+07	6.98405e+07	1.01278e+08	0	224.99	30.74	5	8	289.17	22.08	4	12	202.58	14.29	3	6	314.14	22.08	4	10	156.78	14.29	3	6	201.84	22.08	4	6					231	25.3833	6.26514
DBB_8220	twin-arginine translocation pathway signal sequence	30.69	1	8	8	28	5.16625e+07	1.0288e+08	0	8.18309e+06	1.41975e+07	1.19156e+07	0	212	27.72	7	8	261.66	24.42	6	10					71.03	8.91	2	3	88.6	12.54	3	4	63.33	6.27	2	3					303	32.5263	6.37939
DBB_230	citrate synthase type i	30.68	1	12	12	161	348945663	3.59944e+08	1.60192e+08	1.58465e+08	9.55673e+07	1.93237e+08	0	1123.31	22.95	9	30	1179.58	20.84	7	33	772.3	26.46	9	26	860.66	15.22	6	24	726.8	17.33	8	22	904.2	28.34	10	26					427	48.3744	6.63916
DBB_44100	hypothetical protein	30.56	1	5	5	25	4.08384e+07	4.85378e+07	2.79814e+07	3.01351e+07	2.78276e+07	2.33878e+07	0		0			52.52	12.5	2	3	100.74	12.5	2	5	169.77	23.61	4	10	80.29	17.36	3	5	48.07	12.5	2	2					144	16.1516	10.1255
DBB_21040	proteinase inhibitor i11 ecotin	30.43	1	4	4	12	0	0	0	3.39102e+07	8.13476e+06	0	0						0							249.15	30.43	4	10	87.22	18.63	2	2		0							161	17.5589	7.18115
DBB_21990	pyridoxal-phosphate dependent enzyme	30.4	1	9	9	45	2.01373e+07	2.1773e+07	1.31987e+07	1.06607e+07	1.04528e+07	9.67409e+06	0	223.85	14.13	5	9	481.83	27.73	8	12	232.79	8	3	6	332.19	12.8	5	10	191.99	5.33	2	4	175.01	5.33	2	4					375	39.852	5.16064
DBB_32750	hypothetical protein	30.32	1	5	5	74	1.11598e+08	1.67542e+08	5.27062e+07	8.50655e+07	6.48418e+07	81965864	0	428	30.32	4	13	309.91	30.32	5	11	326.41	30.32	4	12	379.38	30.32	4	13	358.22	30.32	4	11	467.98	30.32	5	14					155	17.5675	4.2085
DBB_4060	organic solvent tolerance-like n-terminal	30.29	1	5	5	81	1.79958e+08	2.40725e+08	1.07409e+08	8.81628e+07	7.38228e+07	8.80021e+07	0	669.8	23.43	4	18	775.83	23.43	4	20	518	23.43	4	13	464.42	30.29	5	14	277.82	23.43	4	7	263.7	23.43	4	9					175	18.9059	8.08936
DBB_44200	isoleucine-trna ligase type 1	30.26	1	25	25	214	1.11597e+08	1.07422e+08	5.14273e+07	5.31048e+07	9.42267e+07	9.52958e+07	0	1325.47	26.72	21	49	1032.98	17.92	15	37	912.29	19.64	16	31	927.5	22.64	18	34	889.54	19.31	16	31	973.36	20.49	16	32					932	104.798	5.69385
DBB_24080	glutamate-trna ligase bacterial/mitochondrial	30.26	1	14	14	97	5.34809e+07	5.80374e+07	2.99732e+07	2.8072e+07	1.71339e+07	2.79635e+07	0	514.9	25.75	11	20	473.28	30.04	13	19	372.08	18.24	8	18	466.78	23.39	11	21	200.71	15.67	6	9	215.32	15.88	7	10					466	51.8994	5.40186
DBB_13470	hypothetical protein	30.08	1	3	3	23	2.52356e+07	5.70345e+07	2.21907e+07	8.84759e+06	1.29019e+07	8.23861e+06	0	129.28	17.29	2	4	186.27	20.3	2	6	131.15	17.29	2	4	94.77	20.3	2	3	113.39	17.29	2	3	63.2	17.29	2	3					133	14.4747	9.64209
DBB_27110	consensus disorder prediction	30	1	3	3	11	6.10079e+06	3013037	0	4.74429e+06	5.85795e+06	1.19559e+07	0		0				0							155.6	18.75	2	3	143.7	18.75	2	3	227.9	30	3	5					160	16.1612	4.64014
DBB_35320	lysm domain	29.95	1	8	8	43	5.47363e+07	9.17393e+07	4.0834e+07	4.716e+07	2.76621e+07	2.77862e+07	0	81.33	8.52	3	4	266.8	26.92	7	9	237	11.54	4	7	305.9	27.47	7	10	212.01	14.84	5	8	86.43	7.97	3	5					364	40.3829	6.90283
DBB_48230	valine-trna ligase	29.88	1	28	28	282	2.6969e+08	2.6955e+08	1.53919e+08	1.34372e+08	1.23237e+08	1.64339e+08	0	1794.24	27.06	24	53	1942.17	26.61	23	56	1225.44	26.16	21	42	1735.76	23	19	47	967.17	22.89	17	35	1526.93	23.11	21	49					887	100.073	5.59229
DBB_7670	tryptophan-trna ligase	29.85	1	11	11	133	1.07799e+08	1.16043e+08	6.23309e+07	5.18043e+07	3.2899e+07	8.60966e+07	0	991.03	29.85	11	31	617.02	18.81	7	21	805.58	22.39	8	24	487.02	13.43	6	15	615.84	20	8	17	860.52	25.67	10	25					335	37.7153	6.81494
DBB_25260	carbamoyl-phosphate synthase large subunit	29.81	1	28	29	205	7.57206e+07	1.10927e+08	5.37059e+07	5.05933e+07	4.98052e+07	49613147	0	827.15	24.49	21	34	1164.7	24.58	21	39	1042.09	19.44	18	45	809.82	14.02	14	38	466.64	9.72	11	22	632.72	15.89	14	27					1070	116.609	5.09717
DBB_27800	hypothetical protein	29.78	1	5	5	76	3.58735e+07	7.01589e+07	5.0184e+07	1.16045e+08	7.89659e+07	1.32682e+08	0	299.22	29.78	5	7	458.2	13.33	3	7	531.34	20.89	4	13	830.71	20.89	4	14	820.41	29.78	5	17	1045.81	29.78	5	18					225	25.3392	4.91943
DBB_27120	aldolase-type tim barrel	29.73	1	7	7	42	6.45225e+07	3.70461e+07	4.55901e+07	1.97728e+07	7.68745e+06	2.43641e+07	0	275.99	23.94	5	8	229.41	26.25	5	7	329.6	18.53	5	10	122.26	11.97	3	5	120.76	16.99	3	4	198.15	23.94	5	8					259	28.2465	5.52881
DBB_28900	ribosomal protein l30 bacterial-type	29.69	1	2	2	5	1.8589e+08	4.67628e+08	2.62333e+08	2.04798e+08	1.18462e+08	2.78097e+08	0		0				0				0			174.75	29.69	2	5		0				0							64	7.22296	10.1987
DBB_16280	rubrerythrin	29.6	1	11	19	484	1.10425e+09	1.67702e+09	3.88482e+08	9.84603e+08	4.76507e+08	6.81391e+08	0	2578.38	19.2	12	78	3329.55	26.08	17	102	2184.75	17.12	11	69	3005.95	17.92	12	89	2198.38	17.44	10	73	2286.81	21.12	15	73					625	67.5167	5.74463
DBB_37080	thioredoxin-like superfamily	29.55	1	3	3	8	1.37134e+07	2.2303e+07	9.04226e+06	0	0	1.29476e+07	0	34.13	23.48	2	2	68.89	15.91	2	2	114.47	15.91	2	4										0							132	14.4594	5.03369
DBB_32930	pilus retraction protein pilt	29.44	1	9	9	27	9.6731e+06	2.96041e+07	1.07557e+07	1.85552e+07	6.52708e+06	1.31249e+07	0	96.45	10.28	3	4	173.48	19.17	6	7	119.16	11.67	4	6	171.71	22.22	6	8		0			48.2	8.06	2	2					360	39.6397	7.02002
DBB_41290	saccharopine dehydrogenase nadp binding domain	29.43	1	8	8	53	3.62878e+07	1.21249e+08	28119690	3.53969e+07	3.98096e+07	1.10647e+08	0	394.79	11.17	3	8	536.12	22.07	6	11		0			310.49	10.63	3	7	391.99	11.17	3	9	853.43	25.89	7	18					367	38.6771	6.29053
DBB_44820	pantoate-beta-alanine ligase	29.43	1	6	6	49	6.3718e+07	7.13909e+07	2.50764e+07	1.28805e+07	2.04258e+07	3.28847e+07	0	319.28	25.89	5	10	344.14	22.7	5	11	230.67	14.18	3	9	187.2	14.18	3	6	200.81	17.73	4	6	236.13	14.18	3	7					282	30.8898	5.38916
DBB_29730	protein of unknown function duf2914	29.17	1	4	4	204	1.04653e+09	1.35582e+09	4.0544e+08	3.9514e+08	3.20769e+08	5.09117e+08	0	1745.7	29.17	4	38	1805.33	21.35	3	40	1168.34	21.35	3	29	1070.79	21.35	3	30	1180.69	21.35	3	31	1366.17	29.17	4	36					192	20.5702	4.22119
DBB_44710	pyridoxal phosphate-dependent transferase	29.01	1	11	11	39	4.85587e+07	3.71705e+07	1.70486e+07	8.59428e+06	3.23259e+07	6.22695e+06	0	324.35	27.91	10	13	343.81	15.38	6	11	119.13	10.55	4	6	130.57	6.37	2	4	35.97	6.59	2	2	63.71	4.62	2	3					455	49.6337	6.40479
DBB_44140	ribosomal protein s1 signature	29.01	1	12	12	58	1.46625e+07	3.16787e+07	1.57823e+07	1.81482e+07	6.33331e+06	8.76078e+06	0	332.6	16.87	6	8	457.79	23.66	9	13	370.8	22.22	9	13	361.15	19.96	7	12	154.2	10.49	4	5	231.27	16.26	6	7					486	51.9407	4.98291
DBB_24400	dimeric alpha-beta barrel	29	1	4	4	50	2.64677e+08	3.52098e+08	1.53226e+08	2.02405e+08	1.94217e+08	2.2238e+08	0	368.57	20	3	8	400.64	29	4	11		0			278.41	28	3	9	413.05	28	3	12	339.26	29	4	10					100	11.1908	5.23682
DBB_33440	desulfoferrodoxin	28.8	1	4	4	20	17473054	2.83217e+07	0	3.13833e+07	1.26684e+07	5.29986e+07	0		0				0							253.48	28.8	4	9		0			299.13	23.2	2	11					125	13.8369	6.39209
DBB_1610	inositol monophosphatase suhb	28.79	1	7	7	26	2.86472e+07	2.8583e+07	2.54588e+07	7.82262e+06	1.58943e+06	13224693	0	324.37	19.32	5	8	283.21	25.76	6	8	117.11	17.8	4	5		0				0			143.45	14.77	3	5					264	28.5443	5.23682
DBB_43780	glycine cleavage system h-protein	28.79	1	3	3	15	2.8381e+07	2.01735e+07	1.27889e+07	1.50874e+07	1.45046e+07	1.96935e+07	0	81.89	28.79	3	3	38.3	17.42	2	2		0			53.5	17.42	2	3	74.23	17.42	2	4	60.09	17.42	2	3					132	14.3491	4.06885
DBB_5780	dna-binding hth domain tetr-type	28.71	1	6	7	133	3.24472e+08	2.21295e+08	1.06974e+08	7.53038e+07	4.55256e+07	85491524	0	1127.64	24.75	6	29	1027.07	24.75	5	24	904.27	28.71	6	25	688.62	24.75	5	22	644.64	24.75	5	18	541.95	24.75	5	15					202	23.2399	7.50342
DBB_39110	coa-binding	28.57	1	4	4	21	1.8754e+07	2.50418e+07	6.48605e+06	4.14833e+06	2.16049e+07	2.75032e+07	0	107.64	19.73	3	4	126.73	28.57	4	5		0				0			150.46	19.73	3	7	133.71	19.73	3	5					147	16.6358	8.00146
DBB_18410	stas domain	28.57	1	2	2	2	0	2.8959e+07	1.50541e+07	1.46323e+07	0	20991669	0		0			58.13	28.57	2	2		0				0								0							105	11.4368	4.64014
DBB_44020	consensus disorder prediction	28.39	1	12	12	36	0	0	0	2.14373e+07	1.60128e+07	7.72638e+07	0													167.41	5.62	4	6	173	9.65	5	7	873.57	28.39	12	23					694	75.9074	4.80518
DBB_23940	hypothetical protein	28.33	1	11	11	105	1.37296e+08	1.94118e+08	7.32779e+07	5.59814e+07	4.42229e+07	6.86833e+07	0	664.35	26.67	10	22	441.04	18.96	7	17	541.22	17.5	6	19	489.08	19.17	7	19	362.83	20.63	8	15	350.75	24.38	8	13		0			480	51.0953	5.90967
DBB_41780	adenylosuccinate lyase	28.26	1	10	10	90	7.27096e+07	7.75239e+07	4.0349e+07	4.66378e+07	3.57008e+07	4.98546e+07	0	585.23	24.06	8	18	591.96	23.84	8	20	461.95	16.11	6	14	340.82	16.11	6	11	323.08	14.35	5	10	577.98	18.32	7	17					453	50.8871	6.02393
DBB_44250	bon domain	28.2	1	8	8	37	8660581	2.00704e+07	7.23432e+06	9.55886e+07	6.31167e+07	0	0	98.9	6.89	2	4	152.41	16.72	5	7	104.04	10.16	3	4	446.47	28.2	8	15	181.17	16.72	5	7									305	34.0015	7.89893
DBB_31110	aldolase-type tim barrel	28.17	1	7	7	35	2.40473e+07	3.08802e+07	6.62461e+06	1.89742e+07	1.59964e+07	9.20813e+06	0	275.03	25.08	6	8	259.69	18.27	4	6		0			259.3	18.27	4	8	309.2	20.43	5	9	172.27	15.17	3	4					323	33.7318	5.22412
DBB_7020	transcription factor zinc-finger	28.16	1	5	6	52	3.95462e+07	4.81725e+07	2.80964e+07	59203565	3.97707e+07	1.68029e+07	0	176.66	28.16	6	9	206.63	16.09	4	7	175.43	16.09	4	8	288.35	27.01	5	11	232.4	16.09	4	10	182.97	12.07	3	7					174	19.3935	5.10986
DBB_22230	domain of unknown function duf523	28.13	1	4	4	16	12054404	2.74932e+07	1.35573e+07	1.46399e+07	1.02837e+07	1.4376e+07	0		0				0			95.44	12.5	2	4	133.14	11.88	2	4	77.55	12.5	2	4	103.59	20.63	3	4					160	17.2168	5.41455
DBB_24100	3-oxoacyl-(acyl-carrier-protein) reductase	28.11	1	6	6	42	4.26458e+07	38445143	2.525e+07	1.73904e+07	1.56288e+07	1.86441e+07	0	236.21	13.25	3	6	323.36	24.5	5	8	403.01	28.11	6	11	225.51	12.05	3	7	247.47	13.25	3	6	199.47	8.43	2	4					249	26.2753	6.22705
DBB_38490	fldb/fldc dehydratase alpha/beta subunit	27.79	1	9	9	34	1.64907e+07	1.72158e+07	1.10935e+07	8.50832e+06	1.02627e+07	1.00206e+07	0	165.92	12.99	4	6	92.01	7.53	2	3	211.04	20.52	6	9	121.19	10.13	3	5	143.35	11.43	4	6	118.61	10.13	3	5					385	42.0143	5.80811
DBB_4490	7 8-dihydro-6-hydroxymethylpterin-pyrophosphokinase hppk	27.71	1	4	4	8	2.22957e+07	3.47669e+07	1.85616e+07	1.97399e+07	1.28587e+07	19801731	0		0			76.15	23.49	3	3	59.18	9.64	2	3		0			28.05	9.64	2	2		0							166	18.7085	4.95752
DBB_25300	glutamine amidotransferase type 2 domain	27.66	1	10	10	59	6.87152e+07	9.0862e+07	4.84939e+07	4.3736e+07	2.77499e+07	3.52391e+07	0	358.96	25	8	13	258.88	15.16	6	9	325.94	17.02	7	12	182.78	11.17	5	10	213.68	10.37	4	7	266.44	14.36	5	8					376	42.8327	6.12549
DBB_47970	acyl-coa n-acyltransferase	27.66	1	3	3	18	2.53455e+07	3.44627e+07	1.79829e+07	2.71119e+07	1.1095e+07	1.99731e+07	0	146.23	17.02	2	3	134.84	27.66	3	4	162.83	17.02	2	4		0			145.29	27.66	3	4	93.35	17.02	2	3					141	15.8972	6.63916
DBB_470	pyrophosphate-dependent phosphofructokinase tp0108-type	27.58	1	10	10	39	4.43232e+07	6.09587e+07	3.57886e+07	9.52537e+06	4.92592e+06	6.47159e+06	0	335.4	20.63	7	10	448.98	19.28	7	12	250.53	13	5	6	177.73	5.61	2	3	217.75	5.61	2	4	186.96	8.52	3	4					446	48.3551	7.1665
DBB_39160	hypothetical protein	27.42	1	3	3	9	14444369	29890463	8.28525e+06	1.1428e+07	7.47189e+06	16102623	0		0			163.34	19.35	2	4	73.37	17.74	2	3		0			58.38	17.74	2	2		0							124	13.8534	9.61279
DBB_4090	aldolase-type tim barrel	27.27	1	7	7	44	4.01381e+07	6.31953e+07	1.93703e+07	1.98321e+07	1.69835e+07	1.09463e+07	0	154.32	26.91	6	8	387.51	24.36	6	15	209.48	24.36	5	10	83.21	5.09	2	5	68.3	5.09	2	4	41.32	8	2	2					275	29.5252	5.38916
DBB_50580	gtp cyclohydrolase fole2	27.07	1	7	7	95	2.66818e+08	228785860	9.5712e+07	1.00115e+08	9.53113e+07	9.02418e+07	0	533.94	27.07	7	22	451.72	24.44	6	15	443.94	20.68	5	16	342.89	12.03	3	12	392.91	20.68	5	14	431.59	18.05	4	16					266	30.2112	6.13818
DBB_43580	histidinol dehydrogenase monofunctional	27.06	2	11	11	44	66126052	73465321	1.02596e+07	5.97174e+06	4.42503e+06	9.02998e+06	0	621.39	24.54	10	18	526.58	18.58	7	15	174.57	9.86	4	6		0			65.77	7.11	2	2	107.03	10.32	3	3					436	47.6889	4.98291
DBB_3880	cobinamide kinase/cobinamide phosphate guanyltransferase	27.01	1	3	3	5	33633694	9.59596e+06	0	18752094	0	0	0		0			128.52	27.01	3	3		0				0				0			90.09	18.97	2	2					174	19.1735	4.83057
DBB_26000	acyl-coa dehydrogenase/oxidase c-terminal	27	1	13	15	175	9.07004e+08	1.00655e+09	4.39748e+08	1.01707e+09	7.08788e+08	7.00492e+08	0	665.42	22.67	10	30	687.13	20	10	31	508.01	15.33	7	25	528.96	15	9	26	694.79	18.83	9	29	779.46	22.67	11	34					600	65.8176	5.60498
DBB_41300	tonb-dependent receptor-like beta-barrel	26.98	1	14	14	81	3.31007e+07	4.21969e+07	7.47696e+06	5.50497e+07	4.69331e+07	1.54485e+08	0	239.47	5.13	3	5	346.37	8.94	5	9	37.63	3.37	2	2	564.99	19.65	10	18	407.97	15.4	8	13	1123.41	26.98	14	34					682	75.6161	4.52588
DBB_12100	moab/mog domain	26.94	1	11	11	78	6.11881e+07	8.7807e+07	3.39045e+07	4.31159e+07	3.10553e+07	1.78018e+07	0	457.4	24.48	9	15	505.13	19.54	7	14	537.44	22.96	8	15	673.42	26.94	10	20	220.44	6.64	4	9	201.18	8.92	3	5					527	55.9708	5.5415
DBB_1450	carbon-nitrogen hydrolase	26.87	1	6	6	36	1.90903e+07	2.08246e+07	1.52834e+07	1.82969e+07	1.04099e+07	2.1771e+07	0	103.95	16.42	3	4	163	19.03	4	7	157.01	24.25	5	7	132.03	19.4	4	6	248.54	24.25	5	7	102.79	19.4	4	5					268	29.0727	5.97314
DBB_25470	asparagine-trna ligase	26.77	1	12	12	101	1.23724e+08	1.47581e+08	4.65108e+07	7.25103e+07	4.3453e+07	6.52362e+07	0	682.44	22.57	9	20	754.1	17.04	7	18	252.46	13.05	6	9	613.2	18.81	8	19	506.07	21.24	9	18	540.3	21.02	8	17					452	50.8687	6.26514
DBB_44750	nmt1-like family	26.76	1	11	11	88	3.46239e+07	4.56223e+07	2.85617e+07	1.72714e+07	1.43301e+07	1.52909e+07	0	448.67	22.43	9	17	530.36	14.32	7	19	462.33	21.89	9	18	244.74	16.76	7	11	275.73	14.59	7	11	341.19	14.86	6	12					370	41.8752	7.25439
DBB_32290	yaeb-like superfamily	26.75	1	3	3	27	1.22039e+08	1.31954e+08	4.67483e+07	35212539	5.01596e+07	5.27992e+07	0	132.2	17.83	2	8	83.96	17.83	2	5	98.21	17.83	2	7	95.98	17.83	2	7		0				0							157	17.6571	6.96143
DBB_38690	chew-like domain	26.67	1	4	4	24	2.74748e+07	2.01557e+07	1.15286e+07	6.83583e+06	8.00508e+06	1.23588e+07	0	80.83	18.79	3	4	86.02	13.94	2	4	126.87	26.67	4	6	60.17	13.94	2	3	94.89	12.73	2	3	92.86	12.73	2	4					165	18.2884	4.61475
DBB_1650	ribosomal protein s18	26.6	1	2	2	5	9.55699e+07	0	1.78552e+07	0	3.57527e+07	4.78966e+07	0		0								0							134.55	26.6	2	3	56.43	26.6	2	2					94	10.736	11.1802
DBB_37750	pyridoxal phosphate-dependent transferase	26.53	1	9	9	104	1.17276e+08	1.66837e+08	2.5776e+07	7.02171e+07	3.7816e+07	6.52816e+07	0	696.54	18.08	7	20	632.4	14.32	6	17	458.2	17.84	7	18	506.84	16.67	6	17	440	13.62	6	16	468.83	24.41	8	16					426	46.4394	6.37939
DBB_21590	phosphoribosylglycinamide formyltransferase	26.46	1	4	4	42	7.99698e+07	1.03887e+08	4.58771e+07	2.27679e+07	4.04592e+07	5.67206e+07	0	293.61	15.18	2	6	382.62	22.57	3	8	185.99	26.46	4	7	138.33	13.62	2	3	253.21	26.46	4	7	356.94	26.46	4	11					257	27.6742	5.26221
DBB_26170	pbp domain	26.37	1	12	12	50	3.05724e+07	8.3524e+07	1.54169e+07	1.42438e+07	9.23087e+06	1.44627e+07	0	273.19	15.91	7	10	590.22	17.32	9	16	229.73	12.79	5	8	187.05	6.86	4	6	139.73	5.77	4	6	122.2	4.37	3	4					641	67.756	5.40186
DBB_20270	urod/mete-like superfamily	26.35	1	7	7	23	1.12372e+07	0	1.51949e+07	2.93198e+07	3.89197e+07	3.65019e+07	0	30.24	12.75	2	2					64.04	15.01	3	3	242.8	22.66	5	8	75.5	8.5	2	4	95.28	22.1	5	6					353	38.2495	4.729
DBB_11920	consensus disorder prediction	26.33	1	8	8	27	8.49822e+06	8.0322e+06	0	1.68608e+07	5.76865e+06	1.51201e+07	4.40366e+06	90.93	6.91	2	3		0				0			170.8	5.05	2	5	145.75	5.85	2	5	363.7	19.15	6	11	64.8375	5.32	2	3	376	41.1243	9.23193
DBB_24110	acyl carrier protein (acp)	26.32	1	5	5	82	1.10045e+09	1.34193e+09	5.4508e+08	4.9299e+08	4.99886e+08	6.39829e+08	0	674.07	25	4	24	490.66	25	3	15	404.62	26.32	4	11	359.3	25	3	9	441.81	26.32	4	12	432.4	25	3	11					76	8.51635	4.37354
DBB_25050	bifunctional protein pyrr	26.26	1	5	5	31	1.22576e+07	3.49005e+07	1.10212e+07	1.32638e+07	8.81233e+06	2.16538e+07	0	88.11	15.08	2	3	211.2	21.23	4	7	146.16	21.23	4	6	76.05	21.23	4	4	93.67	20.11	3	5	148.2	18.99	3	6					179	20.2714	5.31299
DBB_11270	moab/mog domain	26.1	1	8	8	42	1.74701e+07	2.1789e+07	2.36524e+07	3.70148e+07	2.33998e+07	2.90777e+07	0	66.55	9.68	3	4	182.75	9.68	3	6	167.03	12.61	4	6	207.9	20.82	6	8	294.35	17.6	5	11	171.81	14.08	5	7					341	36.8899	6.22705
DBB_24130	serine hydroxymethyltransferase	26.09	1	11	11	101	1.93174e+08	2.50372e+08	1.95468e+08	1.54343e+08	9.44925e+07	9.78956e+07	0	757.16	21.98	8	19	811.81	23.43	8	21	584.53	26.09	11	21	572.41	21.01	8	20	219.21	14.98	6	9	403.53	17.87	6	11					414	44.1263	6.12549
DBB_25600	tetratricopeptide repeat	26.09	1	4	4	12	0	0	0	2.66486e+07	4.40253e+06	3.45694e+07	0													118.05	14.98	2	5		0			236.42	26.09	4	7					207	22.6844	5.75732
DBB_26140	quinolinate synthetase a	26	1	6	6	41	4.63749e+07	4.30744e+07	3.552e+07	2.06079e+07	5.67178e+06	3.45425e+07	0	287.98	26	6	11	164.83	23	5	9	104.22	18	4	5	163.04	9.67	2	6	83.96	15.67	3	3	120.16	12	3	7					300	32.1167	5.87158
DBB_20180	protein ynjb	25.91	1	7	7	62	4.6577e+07	5.5839e+07	1.71967e+07	1.8509e+07	1.37178e+07	19550109	0	354.56	23.32	6	11	495.28	17.1	5	13	381.76	17.1	5	11	299.14	19.69	6	9	243.9	17.1	5	7	333.71	17.1	5	11					386	42.5121	7.37158
DBB_1230	hypothetical protein	25.79	1	4	4	5	1.12202e+07	1.12498e+07	6.15883e+06	7.0505e+06	0	7.56407e+06	0	64.17	9.12	2	2		0				0				0							105.33	16.67	2	3					318	33.5235	7.51807
DBB_37110	nadh-quinone oxidoreductase subunit e-like	25.77	1	3	3	10	2.58575e+07	3.17008e+07	9.51167e+06	0	0	7.63142e+06	0	189.48	19.63	2	4	151.31	25.77	3	4	115.95	19.63	2	2										0							163	17.8148	4.79248
DBB_15230	ionotropic glutamate receptor	25.66	1	5	5	24	2.0514e+07	5.06259e+07	2.12253e+07	4.33672e+06	6.29858e+06	1.39821e+08	0	178.36	18.87	4	5	371.2	25.66	5	10	322.57	21.13	4	9		0				0				0							265	29.7067	9.40771
DBB_48120	protein of unknown function duf4445	25.65	1	14	14	50	2.72656e+07	4.06603e+07	1.61468e+07	8.13006e+06	0	0	0	716.88	18.13	9	15	821.45	24.42	12	20	281.54	14.59	7	11	129.35	2.76	2	4						0							651	70.6521	5.10986
DBB_17990	cytokinin riboside 5'-monophosphate phosphoribohydrolase log	25.46	1	4	4	48	1.31285e+08	159511103	5.50852e+07	6.46531e+07	3.86627e+07	6.24126e+07	0	501.57	25.46	4	10	394.68	18.06	3	8	373.96	25.46	4	10	349.84	25.46	4	8	226.55	25.46	4	5	356.63	18.52	3	7					216	24.1003	4.99561
DBB_15280	dsrefh-like	25.44	1	2	2	9	1.94415e+07	1.11104e+08	2.35598e+06	6986218	9.31121e+06	0	0	130.87	25.44	2	4	118.24	25.44	2	5		0				0				0											114	12.5367	8.77783
DBB_2610	enoyl-coa hydratase/isomerase	25.42	1	5	5	62	4.30487e+07	2.4995e+07	1.49602e+07	2.62674e+07	2.94103e+07	2.03178e+07	0	337.36	25.42	5	13	145.51	25	4	9	144.12	15.83	4	9	204.87	15.42	3	9	214.34	25.42	5	12	228.57	25.42	5	10					240	26.6284	5.37646
DBB_47900	aspartate racemase	25.42	1	4	4	28	3.88916e+07	63820700	2.58033e+07	2.73597e+07	2.4955e+07	3.50118e+07	0	247.81	25.42	4	8		0			297.41	14.83	3	9		0			181.49	8.47	2	5	148.97	8.47	2	6					236	25.0878	5.98584
DBB_37410	cyclophilin-type peptidyl-prolyl cis-trans isomerase domain	25.37	1	5	5	30	7.94526e+07	1.11603e+08	6.87429e+07	8.10532e+06	2.51907e+07	2.65815e+07	0	150.15	21.89	4	6	244.36	17.91	3	7	177.01	8.96	2	5		0			184.57	25.37	5	7	151.31	12.94	3	5					201	22.0473	9.02686
DBB_3780	cobalamin biosynthesis precorrin-8x methylmutase cobh/cbic	25.37	1	3	3	5	0	8.23155e+06	0	5.85319e+06	3.09044e+06	3.1704e+06	0					162.29	18.54	2	3					79.91	17.07	2	2		0				0							205	21.4042	5.63037
DBB_40250	flagellar assembly factor fliw	25.33	1	4	4	36	1.58542e+07	2.01861e+07	1.14208e+07	2.73744e+07	1.96261e+07	3.96035e+07	0	176.02	21.33	3	6	128.05	21.33	3	4	150.63	14	2	4	214.72	25.33	4	9	74.8	25.33	3	3	249.57	21.33	3	10					150	16.7813	4.37354
DBB_29900	pyridoxal phosphate-dependent transferase	25.2	1	7	7	36	8.46991e+07	9.51379e+07	1.83482e+07	4.38595e+07	3.91473e+07	6.09262e+07	0	161.32	10.61	4	6	174.39	16.71	5	6	111.15	4.24	2	4	224.7	10.61	4	6	226.65	12.47	5	8	191.9	14.85	4	6					377	41.7634	5.59229
DBB_33450	ferritin-like	25.15	1	4	4	59	7.51229e+07	1.34083e+08	5.49047e+07	1.25706e+08	2.56163e+07	1.13264e+08	0	203.35	20.47	3	4	643.94	25.15	4	18	154.97	12.87	2	3	588.81	25.15	4	15	288.32	20.47	3	8	365.83	20.47	3	11					171	19.1474	4.57666
DBB_26830	methylthioribose-1-phosphate isomerase	25.13	1	7	7	52	7.79743e+07	8.70779e+07	4.13569e+07	3.97694e+07	1.45001e+07	2.39301e+07	0	290.39	13.1	5	13	238.6	18.72	6	9	249.91	19.52	6	12	131.9	6.95	3	7	176.97	11.5	3	7	112.49	5.08	2	4					374	40.7327	5.40186
DBB_40940	radical sam alpha/beta horseshoe	25.11	1	9	9	53	2.8626e+07	3.49136e+07	2.61218e+07	6.48852e+07	1.86783e+07	4.95415e+07	0	74.54	3.68	2	3	213.2	13.85	5	8	217.57	17.97	6	9	401.84	19.26	6	15	246.16	16.23	5	7	284.58	14.72	6	11					462	49.7422	6.3667
DBB_30910	metallo-beta-lactamase	25	1	12	12	66	1.77024e+07	4.51144e+07	3.09164e+07	1.82618e+07	1.04577e+07	1.94019e+07	0	338.06	11.26	5	10	547.19	21.76	10	18	433.55	20.04	9	14	255.75	12.21	5	7	184.92	8.4	4	7	310.5	15.84	7	10					524	58.9936	8.88037
DBB_26600	sirohaem synthase n-terminal	25	1	5	5	53	4.81793e+07	7.43868e+07	3.49404e+07	3.26263e+07	2.5379e+07	36695347	0	295.3	19.09	4	9	271.75	19.09	4	7	368.84	19.09	4	8	371.69	19.09	4	10	262.31	19.55	4	9	367.33	19.09	4	10					220	23.816	5.33838
DBB_25570	nucleotide-diphospho-sugar transferases	25	1	5	5	22	1.92773e+07	3.48837e+07	42227144	8.76853e+06	5.90943e+06	6.80707e+06	0	225.25	18.75	3	5	152.67	18.75	4	6		0			125.74	18.75	3	3	153.06	22.57	4	4	119.68	18.75	3	4					288	31.5782	4.84326
DBB_24460	peptidase m20b tripeptide aminopeptidase	24.88	1	12	12	90	7.43818e+07	8.69927e+07	4.4514e+07	1.26712e+07	3.43965e+07	4.17716e+07	0	565.17	23.19	11	20	449.65	17.39	8	18	543.37	19.57	8	17	209.08	11.84	5	7	359.24	15.46	6	13	449.84	17.63	7	15					414	45.6748	4.99561
DBB_30640	flavodoxin domain	24.86	1	2	2	5	2.54585e+07	3.92914e+07	3.29117e+07	1.16487e+07	8778716	0	0	170.05	24.86	2	5		0				0				0				0											181	20.2273	6.80029
DBB_23310	putative heavy-metal chelation domain	24.8	1	4	4	22	2.9684e+07	4.15819e+07	1.8007e+07	2.07396e+07	3.8083e+06	2.00907e+07	0	89.64	13.2	2	3	280.41	13.2	2	7	152.18	18	3	4	291.17	20	3	8		0				0							250	26.7838	6.63916
DBB_19450	terpenoid cyclases/protein prenyltransferase alpha-alpha toroid	24.68	1	33	33	296	1.97455e+08	267536100	1.01774e+08	5.37387e+07	3.70302e+07	6.00444e+07	0	2272.95	22.46	29	66	1985.12	19.68	26	58	2009	19.99	26	55	1274.28	16.9	21	35	1321.13	15.18	19	37	1519.69	19.19	25	45					1621	179.579	8.11865
DBB_30100	yjgf/yer057c/uk114 family	24.67	1	3	3	54	3.92324e+08	2.85236e+08	3.45162e+08	5.36443e+07	2.71946e+08	3.0671e+08	0	593.55	24.67	3	11	342.87	24.67	3	10	256.35	16.67	2	5	139.4	14	2	3	519.34	24.67	3	12	563.92	24.67	3	13					150	16.2543	5.60498
DBB_41240	adc synthase	24.65	1	22	22	77	0	1.54781e+06	0	4.05844e+07	4.58575e+06	7.56845e+07	0						0							695.71	15.92	15	27	48.25	2.03	2	2	1351.64	23.63	21	48					986	108.368	5.60498
DBB_24690	acyl-acp thioesterase	24.62	1	5	5	18	1.94299e+07	4.06371e+07	8.69273e+06	1.47426e+07	1.1908e+07	14078161	0	64.4	15.77	3	3	210.11	21.92	4	6	107.02	11.15	2	3		0			131.02	24.62	5	6		0							260	30.0243	6.32861
DBB_13680	consensus disorder prediction	24.59	1	7	7	29	1.43277e+07	3.37814e+07	1.4242e+07	7216470	8.16863e+06	4.78129e+06	0	175.54	15.41	4	6	247.44	18.69	5	7	363.59	9.84	3	8	300.29	7.21	2	5		0			156.46	6.89	2	3					305	33.1499	6.771
DBB_8100	glyceraldehyde-3-phosphate dehydrogenase type i	24.55	1	6	7	45	6.97592e+08	5.98251e+08	4.13261e+08	1.18363e+09	789442890	1.20809e+09	0	597.08	16.36	4	12	410.55	15.76	4	10	374.83	20.91	6	10		0				0				0							330	35.1799	6.04932
DBB_49970	xanthine-guanine phosphoribosyltransferase	24.54	1	3	3	51	7.93392e+07	6.27508e+07	3.41616e+07	3.22248e+07	1.78036e+07	3.25991e+07	0	205.84	24.54	3	9	283.19	24.54	3	9	308	17.79	2	9	73.44	17.79	2	4	273.69	17.79	2	8	464.73	17.79	2	12					163	18.4785	6.53662
DBB_3650	uspa	24.45	1	8	8	42	0	1.05149e+08	9.13885e+06	4.01903e+07	1.62037e+07	0	0					321.92	20.38	7	13	102.98	9.4	3	5	380.29	21.32	7	14	262.9	18.5	6	10									319	35.8347	8.73389
DBB_31300	pyruvate-flavodoxin oxidoreductase central domain	24.37	1	4	4	21	4.96749e+07	38633271	2.42277e+07	2.92118e+07	2.47222e+07	4.35975e+07	0	90.67	14.21	3	5	57.9	14.21	2	3	123.38	14.21	3	5	83.14	10.15	2	4	88.46	10.15	2	4		0							197	20.7971	5.24951
DBB_43010	sugar isomerase (sis)	24.33	1	24	24	105	2.92615e+07	3.32811e+07	1.67019e+07	1.72399e+07	6.01123e+06	1.46916e+07	0	703.33	16.17	18	24	385.06	10.43	10	13	577.39	14.23	15	24	624.95	13.26	14	21	99.1	3.64	4	4	469.05	14.96	14	19					1237	135.266	6.21436
DBB_15200	pyridoxal phosphate-dependent transferase	24.31	1	11	11	82	5.16567e+07	4.74261e+07	3.28691e+07	3.04765e+07	1.81653e+07	3.3442e+07	0	532.79	24.31	11	22	410.45	22.56	9	16	307.15	12.78	6	14	304.46	17.79	7	12	197.73	18.05	8	10	190.25	13.03	6	8					399	44.8896	7.12256
DBB_14120	nadph-dependent fmn reductase-like	24.19	1	5	5	56	4.12373e+07	3.34718e+07	1.87869e+07	4.91367e+07	4.1838e+07	3.61271e+07	0	347.37	14.52	3	10	202.16	14.52	3	5	272.32	14.52	3	8	517.35	24.19	5	14	365.65	21.37	4	10	329.59	21.37	4	9					248	27.814	6.16357
DBB_7500	tetrapyrrole biosynthesis glutamate-1-semialdehyde aminotransferase	24.07	1	8	8	74	1.68842e+08	2.7284e+08	1.03754e+08	8.31021e+07	5.15497e+07	3.27419e+07	0	723.97	22.43	7	15	537.72	17.06	6	17	335.38	17.06	6	12	368.27	17.06	6	11	266.66	17.06	6	10	249.1	15.42	5	9					428	44.8847	5.10986
DBB_29560	iron-dependent fumarate hydratase	23.98	1	9	9	50	2.94473e+07	2.18354e+07	1.24405e+07	1.06253e+07	4.40058e+06	8.28771e+06	0	319.56	15.06	6	10	467.93	22.49	8	14	197.47	16.91	7	9	83.3	6.69	3	4	85.63	9.48	4	4	187.51	16.91	7	9					538	58.648	6.01123
DBB_39530	gtp cyclohydrolase 1 type 2//nif3 bacteria	23.94	1	6	6	39	2.95091e+07	2.5393e+07	1.49696e+07	1.64582e+07	1.80813e+07	1.18802e+07	0	232.25	14.36	3	7	249.99	11.97	3	6	100.76	7.18	2	4	156.12	7.18	2	4	254.8	16.49	4	10	215.6	11.97	4	8					376	40.0433	5.68115
DBB_43600	trap transporter solute receptor dctp/teaa	23.87	1	6	7	51	1.09718e+08	1.36482e+08	6.6865e+07	3.65076e+07	1.31457e+07	3.11013e+07	0	508.44	20.24	6	14	558.99	20.85	6	16	329.49	17.82	5	11	159.51	14.8	4	6	160.35	14.8	4	4		0							331	36.9592	8.51416
DBB_44150	nitroreductase	23.86	1	3	3	9	1.55786e+07	2.51826e+07	1.42985e+07	1.54108e+07	1.35172e+07	2.75509e+06	0	215.99	23.86	3	5	253.95	13.64	2	4		0				0				0				0							176	19.315	5.88428
DBB_37180	carbonic anhydrase	23.77	1	5	5	42	5.40091e+07	1.07917e+08	2.81207e+07	2.31939e+07	2.60763e+07	2.19029e+07	0	169.53	16.59	3	4	322.06	13	2	8	364.43	20.18	4	10	257.99	11.66	2	7	268.5	13	2	6	259.55	16.59	3	7					223	25.0177	6.63916
DBB_26160	moab/mog domain	23.77	1	6	6	26	1.09871e+07	1.71058e+08	8.50882e+06	6.85073e+06	3.16637e+06	9.29988e+06	0	227.28	12.01	3	5	250.06	20.34	5	9	201.12	11.52	3	5		0			171.02	11.52	3	4	149.85	11.52	3	3					408	42.2627	5.13525
DBB_49740	riboflavin kinase bacterial	23.72	1	6	6	42	5.3421e+07	5.57387e+07	1.68582e+07	3.00023e+07	2.25187e+07	9.00687e+06	0	246.23	13.46	3	8	330.11	17.31	4	10	247.59	9.94	2	6	321.73	16.03	4	9	168.47	13.46	3	5	119.16	13.78	3	4					312	34.6648	5.8208
DBB_43860	atp-dependent 6-phosphofructokinase	23.7	1	15	15	87	8.12431e+07	1.29247e+08	4.69341e+07	4.77414e+07	2.36268e+07	5.06655e+07	0	439.16	11.85	7	11	624.68	15.46	9	19	510.7	13.73	8	13	584.99	16.33	10	18	283.45	8.38	5	9	581.23	18.35	10	17					692	77.0834	5.94775
DBB_11990	methylenetetrahydrofolate reductase	23.7	1	6	6	37	3.66591e+07	4.81084e+07	2.71202e+07	9.05909e+06	1.07578e+07	1.48641e+07	0	288.45	23.7	5	8	198.12	13.31	4	8	183.89	18.18	4	7	180.84	15.91	3	6	66.25	11.04	2	2	132.96	18.83	4	6					308	33.9201	6.53662
DBB_36740	fad dependent oxidoreductase	23.65	1	8	8	49	4.4015e+07	5.36152e+07	2.48444e+07	2.54294e+07	2.01256e+07	1.91648e+07	0	443.2	18.27	6	11	559.34	23.65	8	14	163.34	7.12	3	4	379.48	12.69	5	9	72.3	7.88	3	4	302.24	10	4	7					520	56.9053	6.20166
DBB_16390	phosphopantetheine binding acp domain	23.58	1	2	2	11	3.31823e+07	4.63702e+07	2.64386e+07	2.05007e+07	0	2.60282e+07	0	136.08	23.58	2	3	97.09	23.58	2	3	83.65	23.58	2	2		0							158.32	23.58	2	3					123	13.782	4.27197
DBB_23720	consensus disorder prediction	23.55	1	19	19	121	4.36361e+07	9.09916e+07	5.87912e+07	3.90115e+07	1.96725e+07	3.63728e+07	0	725.21	11.98	11	20	1040.45	15.94	14	33	899.77	17.97	15	29	520.92	12.69	11	16	494.35	9.54	8	12	458.33	7.21	6	11					985	106.135	5.35107
DBB_12390	ethanolamine utilisation euts	23.4	1	3	3	15	4.37315e+07	5.95726e+07	2.39181e+07	1.95855e+07	0	0	0	108.79	14.18	2	5	68.09	14.18	2	3	100.43	23.4	3	5	41	14.18	2	2													141	15.1209	4.88135
DBB_21460	transcriptional regulator taco1-like	23.36	1	5	5	66	1.35654e+08	1.08887e+08	1.06656e+08	6.23479e+07	3.28476e+07	7.43346e+07	0	415.16	23.36	5	15	294.63	11.89	4	8	338.72	11.89	4	15	379.89	11.48	3	13	242.56	11.48	3	6	273.83	11.48	3	9					244	26.403	4.85596
DBB_22630	ferric-uptake regulator	23.35	1	6	6	33	9.27345e+06	9.95764e+06	8.32726e+06	1.51306e+07	8.33871e+06	1.34807e+07	0	82.82	7.49	2	3	78.53	7.49	2	4	180.96	11.45	3	6	242.43	20.26	5	9	132.73	11.01	3	5	177.36	17.18	4	6					227	26.4123	6.39209
DBB_4480	fibronectin type iii	23.18	1	3	3	4	0	0	0	0	0	1.40794e+07	0																					101.59	23.18	3	4					151	16.2683	8.27979
DBB_45310	aspartate kinase monofunctional class	23.14	1	9	9	67	7.86991e+07	8.77218e+07	7.936e+07	1.52695e+08	1.09624e+08	2.54109e+08	2.75236e+06	343.18	12.23	5	10	337.08	18.34	6	11	313.66	13.97	6	10	307.05	13.1	6	11	183.06	11.35	5	10	378.8	13.97	6	15		0			458	49.416	5.40186
DBB_39540	c4-type zinc ribbon domain	23.14	1	5	5	14	0	0	0	1.08039e+07	1.73192e+06	1.98768e+07	0													290.87	23.14	5	8		0			260.59	16.94	3	6					242	27.4223	5.36377
DBB_47130	glutamine amidotransferase	23.04	1	4	4	36	3.95919e+07	5.99741e+07	1.25859e+07	2.01686e+07	1.58873e+07	2.08654e+07	0	210.26	23.04	4	6	184.13	23.04	4	6	205.75	20	3	7	233.54	20	3	7	42.59	8.7	2	4	209.03	23.04	4	6					230	26.048	5.30029
DBB_37430	ionotropic glutamate receptor	23.02	1	4	4	16	1.75051e+07	2.29536e+07	0	8.91702e+06	2.32699e+06	10252373	0	160.09	14.34	2	4	174.56	23.02	4	5		0				0			101.37	8.68	2	3	176.8	11.32	2	4					265	29.2074	4.94482
DBB_26720	sporulation stage ii protein d amidase enhancer lytb	22.99	1	9	9	62	2.75016e+07	30482896	1.66433e+07	1.50641e+07	1.54637e+07	2.27048e+07	0	341.2	22.99	9	14	263.52	10.73	5	11	245	12.45	6	11	211.9	10.54	5	8	290.75	12.45	6	12	157.63	10.73	5	6					522	57.1952	6.65381
DBB_16720	ribosomal protein l13	22.92	1	4	4	35	3.4377e+07	9.89299e+07	5.22553e+07	7.55393e+07	6.9098e+07	1.25206e+08	0		0			128.33	15.28	2	4	193.68	18.06	3	9	227.49	15.28	2	8	174.52	15.28	2	6	238.45	20.14	3	8					144	16.2447	9.86182
DBB_11610	glutamate dehydrogenase	22.85	1	9	9	55	2.93967e+07	5.60921e+07	1.14021e+07	4.61432e+07	3.17098e+07	3.59725e+07	0	417.53	14.03	5	8	413.06	9.5	3	7	255.89	11.31	4	5	545.85	15.84	6	12	487.62	13.35	5	10	439.09	22.85	9	13					442	48.6053	5.5415
DBB_6660	branched-chain amino acid aminotransferase i	22.81	1	5	5	35	2.60919e+07	3.96013e+07	9.50485e+06	9.04878e+06	1.35349e+07	1.88527e+07	0	349.68	22.81	5	7	299.58	18.25	4	8	190.73	12.98	3	6	58.3	9.82	2	2	233.15	17.54	4	6	237.12	22.81	5	6					285	31.0719	4.99561
DBB_12860	ethanolamine utilisation eutq	22.67	1	1	3	12	4.55626e+06	2.41018e+07	6.97856e+06	1.90309e+07	2.13126e+07	2.54801e+07	0		0				0				0			173.44	13.33	2	4		0			105.7	13.33	2	3					150	16.6954	4.64014
DBB_24170	lumazine-binding protein	22.48	1	6	6	39	4.69269e+07	6.89397e+07	2.79436e+07	2.96009e+07	1.91335e+07	3.80458e+07	0	113.51	16.51	3	5	147.71	22.02	4	8	165.35	22.02	4	8	169.37	22.48	4	6	166.88	22.02	4	7	105.1	22.02	4	5					218	23.5825	6.30322
DBB_16180	zinc resistance-associated protein zrap	22.39	1	2	2	2	16385115	47683427	8.3205e+06	6343528	0	0	0	100.9	22.39	2	2		0				0				0				0				0							134	14.4273	9.61279
DBB_14170	trna-dihydrouridine synthase	22.33	1	5	6	32	1.5277e+07	1.56403e+07	1.50975e+07	1.37403e+07	9.02316e+06	4.24401e+07	0	162.87	13.27	3	5	190.64	17.15	4	8	63.12	5.83	2	2	125.87	12.3	4	6	91.31	9.71	2	4	133.3	19.74	5	7					309	35.3983	6.88818
DBB_29430	atp synthase f1 complex gamma subunit	22.3	1	6	6	32	3.09471e+07	4.94677e+07	2.16297e+07	1.80149e+07	1.37263e+07	2.5286e+07	0	90.13	8.45	2	4	104.2	12.16	3	5	139.56	15.88	4	6	134.73	15.88	4	6	156.42	18.24	5	6	136.94	11.82	3	5					296	32.2866	5.47803
DBB_37100	iron hydrogenase	22.24	1	11	11	30	4.79936e+07	4.97746e+07	1.78591e+07	0	0	9185164	0	391	15.28	7	10	298.19	14.26	7	10	312.04	15.11	7	10										0							589	63.9291	5.97314
DBB_18450	zinc finger clpx c4-type	22.22	1	9	9	67	3.40777e+07	5.35406e+07	3.9808e+07	3.56835e+07	1.09151e+07	9.56931e+06	0	195.78	10.87	4	7	459.96	17.39	6	12	494.49	18.84	8	17	606.82	19.81	7	16	233.95	13.04	5	9	209.42	10.87	4	6					414	45.974	5.021
DBB_39620	prokaryotic membrane lipoprotein lipid attachment site profile.	22.2	1	11	11	59	3.11835e+07	3.99705e+07	2.1984e+07	2.51742e+07	1.52545e+07	1.56775e+07	0	237.58	10.25	5	7	178.01	12.52	6	7	341.08	15.18	8	13	282.69	12.9	8	10	290.31	11.01	5	10	316.15	11.95	7	12					527	59.447	5.80811
DBB_11320	consensus disorder prediction	22.08	1	3	3	9	1.23465e+07	1.53381e+07	9662319	1.06684e+07	9.19912e+06	1.73291e+07	0		0				0				0			148.55	16.23	2	3	99.14	14.29	2	3	195.69	16.23	2	3					154	16.9943	4.77979
DBB_30020	hd domain	22.05	1	3	3	9	0	0	5.20427e+06	1.58085e+07	1.44878e+07	1.90189e+07	0										0			110.02	9.23	2	4		0			131.79	22.05	3	5					195	21.611	5.49072
DBB_35400	hypothetical protein	22.02	1	5	6	54	3.52141e+07	1.76437e+08	2.16985e+07	2.32405e+07	1.58976e+07	1.61284e+07	0	316.73	17.69	5	10	273.34	19.49	5	8	253.65	12.64	4	10	258.75	17.69	5	11	264.01	12.64	4	9	203.93	10.11	3	6					277	31.2258	6.69775
DBB_48310	heat shock protein 70 family	21.8	1	10	10	20	7.02947e+06	1.22688e+07	1.01852e+07	8.84111e+06	0	0	0	59.57	5.08	2	2	129.31	7.7	3	5	252.48	12.79	6	8	141.84	10.16	5	5													610	66.6303	4.80518
DBB_10390	metal-dependent hydrolase	21.73	1	6	6	19	8.45738e+06	4.77048e+07	3.63449e+06	1.4865e+07	6.38087e+06	1.96948e+07	0	123.84	10.86	3	4	207.3	16.54	5	7		0			93.09	9.88	3	4		0			102.75	7.9	2	4					405	44.9008	5.38916
DBB_50880	phosphoglucosamine mutase bacterial type	21.7	1	8	8	51	83965769	1.12165e+08	5.14226e+07	5.1121e+07	4.51732e+07	7.52331e+07	0	301.21	14.09	5	8	246.48	18.34	6	7	265.75	9.17	4	8	280.04	14.09	5	9	203.19	9.17	4	7	373.73	17.45	7	12					447	46.7788	5.19873
DBB_10990	type vi secretion system vipa vc a0107 or hcp2	21.6	1	2	3	4	3.57228e+06	1.28121e+07	0	1.39349e+07	2.13606e+06	8.74704e+06	0		0				0							146.58	21.6	3	4		0				0							162	18.2084	4.79248
DBB_50630	transforming protein p21 ras signature	21.57	1	4	4	9	1.80018e+07	1.27421e+07	9.73418e+06	0	2.78751e+06	0	0	94.51	17.65	3	4	87.45	17.65	3	3		0							34.82	12.25	2	2									204	23.0892	9.21729
DBB_27130	imidazole glycerol phosphate synthase subunit h	21.53	1	4	4	44	7.25059e+07	6.78505e+07	2.63301e+07	1.73352e+07	1.77619e+07	1.52989e+07	0	206.93	13.88	2	7	345.86	17.22	3	12	254.14	18.18	3	10	67.13	13.88	2	3	146.09	18.18	3	7	143.68	18.18	3	5					209	23.1455	6.43018
DBB_47730	ribosome-associated yjga	21.39	1	5	5	34	3.42376e+07	5.20877e+07	2.58767e+07	1.08285e+07	1.13197e+07	19875168	0	141.43	17.65	4	6	178.92	21.39	5	9	114.01	17.65	4	6	93.73	13.37	3	4	124.05	13.9	3	5	90.23	8.56	2	4					187	21.2443	9.48096
DBB_11410	prokaryotic membrane lipoprotein lipid attachment site profile.	21.34	1	10	10	22	5.50181e+06	2.30873e+07	4.50588e+06	1.29899e+07	7531396	1.05988e+07	0	75.88	8.91	4	4	52.24	4.37	2	2		0			201.28	15.13	7	9		0			183.96	10.08	5	7					595	65.1884	5.60498
DBB_28110	glutamine-dependent nad(+) synthetase	21.32	1	11	11	61	3.38262e+07	3.56011e+07	1.75175e+07	2.2205e+07	1.69416e+07	1.98489e+07	0	433.33	21.32	11	16	276.24	14.34	7	9	180.28	7.54	4	8	221.78	11.03	6	9	222.13	13.42	7	10	209.61	12.13	6	9					544	59.7513	5.21143
DBB_14630	peptide deformylase	21.3	1	2	2	3	1.33409e+08	0	8.73421e+07	3.97369e+07	63723960	6.46656e+07	0		0				0				0			108.3	21.3	2	3		0				0							169	18.9867	4.85596
DBB_43870	glycoside hydrolase/deacetylase beta/alpha-barrel	21.26	1	5	5	27	3.14548e+07	3.51229e+07	9.47883e+06	0	6.36157e+06	6.9076e+06	0	155.93	21.26	5	7	134.94	17.72	4	7	87.52	17.72	4	6		0			49.95	9.84	2	3	57.3	13.39	3	4					254	27.1323	5.23682
DBB_43980	heme utilization carrier protein hutx-like	21.26	1	4	4	6	0	2.64363e+07	0	5.30659e+06	0	2.05163e+07	0						0								0							136.36	21.26	4	6					174	19.2956	6.52197
DBB_8770	cytidylate kinase-like family	21.25	1	5	5	19	2.10618e+07	2.70683e+07	1.34683e+07	1.34516e+07	1.25062e+07	8.50694e+06	0		0			88.94	17.58	4	5	82.42	15.02	3	4	60.47	8.79	2	3	79.5	9.52	2	4	42.46	8.79	2	3					273	31.2123	8.79248
DBB_47590	cell division coordinator cpob	21.24	1	5	5	51	2.51437e+07	2.67745e+07	2.43162e+07	3.7291e+07	2.2937e+07	4.65378e+07	0	124.64	15.06	4	7	201.28	11.2	3	8	156.49	11.2	3	6	264.62	15.06	4	9	230.45	11.2	3	8	379	21.24	5	13					259	28.5899	9.59814
DBB_50300	glycine-trna ligase alpha subunit	21.23	1	6	6	87	2.01614e+08	2.32233e+08	1.071e+08	9.7727e+07	8.6849e+07	1.02437e+08	0	439.55	11.64	4	16	658.84	11.99	5	23	377.63	11.64	4	16	307.5	20.89	5	12	333.08	11.64	4	12	262.02	18.49	4	8					292	33.4236	5.0083
DBB_36810	protein of unknown function duf2845	21.21	1	2	2	6	2.17695e+07	2.15083e+07	7909016	7.59386e+06	1.06144e+07	7.69506e+06	0		0			186.94	21.21	2	3		0			156.06	21.21	2	3		0				0							99	10.9018	9.12939
DBB_7750	outer membrane protein assembly factor bama	21.11	1	18	18	68	2.13585e+07	1.35994e+07	5.16598e+06	1.39554e+07	9.89858e+06	2.86028e+07	0	313.57	5.76	4	8	269.23	5.42	5	8	174.84	5.42	5	6	278.96	8.01	7	11	436.42	12.75	10	14	692.93	17.61	14	21					886	99.4737	5.21143
DBB_7770	udp-3-o-[3-hydroxymyristoyl] glucosamine n-acyltransferase lpxd	21.11	1	5	5	37	3.3547e+07	2.28827e+07	1.53191e+07	7.89652e+06	2.60006e+06	1.89718e+07	0	284.65	14.08	4	9	494.66	18.77	4	11	136.35	11.44	3	6	169.88	9.09	2	6	38.71	7.92	2	2	63.38	7.92	2	3					341	35.6076	5.93506
DBB_10130	hypothetical protein	21.09	1	3	3	14	2.27981e+07	3.06061e+07	9.14673e+06	9.33987e+06	1.18051e+07	5.78572e+06	0	100.32	21.09	3	3	135.22	14.97	2	4	92.69	21.09	3	3		0			76.48	12.24	2	4		0							147	17.7437	4.80518
DBB_39960	3-hydroxyacyl-coa dehydrogenase	21.03	1	6	6	30	6.21932e+07	5.9592e+07	3.52224e+07	3.36176e+07	5.53935e+07	2.49966e+07	0	175.61	15.13	5	10	129.56	16.61	4	6	107.21	8.49	3	5	119.14	11.81	3	6		0			62.95	5.17	2	3					271	29.1472	5.5542
DBB_8670	tryptophan synthase beta chain	20.95	1	9	9	76	8.23255e+07	6.76506e+07	7.9045e+07	5.40039e+07	4.8062e+07	3.76898e+07	0	427.16	17.21	7	11	463.97	16.71	6	11	502.38	20.95	9	18	488.59	14.21	7	14	380.84	13.72	6	12	386.6	12.47	6	10					401	43.0807	6.13818
DBB_44240	macro domain	20.93	1	3	3	4	0	2.70585e+07	1.20748e+07	24355061	1.36714e+07	0	0						0				0				0			119.34	20.93	3	4									172	18.2693	6.06201
DBB_35250	cobq/cobb/mind/para nucleotide binding domain	20.92	1	8	8	43	5.46311e+07	6.11965e+07	5.77436e+07	2.98066e+07	1.29621e+07	8.91261e+06	0	257.48	17.02	5	9	219	17.38	6	10	402.9	20.92	8	16	107.2	12.41	4	5		0			81.95	7.45	2	3					282	29.8992	5.09717
DBB_10750	act domain	20.77	1	6	6	67	1.51207e+08	1.90416e+08	8.21589e+07	8.02545e+07	1.2129e+07	1.11977e+08	0	240.11	20.77	6	13	191.25	20.77	6	13	207.34	16.39	5	14	167.79	20.77	6	11	99	11.48	2	4	236.35	20.77	6	12					183	19.9784	4.77979
DBB_12470	polyhedral organelle shell protein eutl/pdub type	20.74	1	4	4	5	0	0	0	0	0	0	9.02161e+06																									107.976	20.74	4	5	217	22.8231	4.56396
DBB_38250	peptide deformylase	20.73	1	4	4	25	1.14314e+07	1.7144e+07	9.0765e+06	1.64919e+07	8.51104e+06	8.6657e+06	0	64.2	10.36	2	3	66.68	14.51	3	4	48.83	10.36	2	3	76.51	14.51	3	4	129.3	20.73	4	8	59.87	10.36	2	3					193	22.6041	5.57959
DBB_15700	thiamine/thiamin pyrophosphate-binding periplasmic protein abc transporter	20.71	1	6	6	19	1.09911e+07	2.2261e+07	5.2664e+06	9.0462e+06	6.00379e+06	2.64142e+07	0	76.24	13.91	4	4	108.16	7.1	2	4		0			51.51	7.1	2	2		0			278.12	17.75	5	9					338	37.4531	6.43018
DBB_40240	peroxide stress protein yaaa	20.63	1	5	5	6	0	0	7.55442e+06	0	7.66226e+06	1.38926e+07	0										0			35.26	9.52	2	2		0			123.97	11.11	3	4					252	27.163	6.62451
DBB_11910	uncharacterised conserved protein ucp014543	20.57	1	3	3	13	4.57627e+07	6.72168e+07	3.31193e+07	28648302	3.49221e+07	5.03042e+07	0	63.13	12.77	2	3	75.2	12.77	2	4		0			59.68	14.18	2	3	60.35	12.77	2	3		0							141	15.3538	5.09717
DBB_8660	aldolase-type tim barrel	20.45	1	4	4	64	201010981	2.06156e+08	1.03732e+08	6.93255e+07	4.13037e+07	7.55825e+07	0	354.34	20.45	4	9	427.71	20.45	4	11	521.86	20.45	4	12	302.68	20.45	4	8	512.22	20.45	4	13	456.18	20.45	4	11					264	28.0346	5.0083
DBB_18520	tryptophanase	20.43	1	9	9	32	1.84149e+07	2.09108e+07	8.08176e+06	0	0	0	0	337.86	16.74	7	12	307.47	16.96	7	11	268.69	12.83	5	9																	460	51.2137	5.93506
DBB_6160	hypothetical protein	20.41	1	3	3	18	3.43103e+07	2.36254e+07	1.0436e+07	46245545	1.9526e+07	4.75433e+07	0	153.42	20.41	3	6	97.94	20.41	3	4	47.9	18.37	2	3		0			84.23	20.41	3	5		0							98	11.2226	5.07178
DBB_27700	ribosomal protein l21	20.39	1	3	3	126	3.71496e+08	5.48994e+08	3.90671e+08	3.46316e+08	2.53392e+08	3.62701e+08	0	705.55	20.39	3	22	665.22	20.39	3	21	671.44	20.39	3	20	454.86	20.39	3	17	733.12	20.39	3	24	650.04	20.39	3	22					103	11.3961	9.65674
DBB_24810	hypothetical protein	20.2	1	6	7	45	2.2159e+07	2.94148e+07	1.77514e+07	1.19346e+07	8.14857e+06	4.40091e+07	0	270.56	15.21	5	8	349.92	12.47	5	9	319.05	16.96	6	10	329.96	15.21	5	11		0			186.93	15.71	5	7					401	43.8316	6.11279
DBB_15780	rmlc-like jelly roll fold	20.17	1	2	2	2	5.7105e+06	34702457	0	2.04054e+07	3.80203e+06	4.03337e+06	0		0				0								0			37.75	20.17	2	2		0							119	12.6406	4.99561
DBB_4340	nucleotide-diphospho-sugar transferases	20.16	1	4	4	14	1.33133e+07	1.8462e+07	6.03797e+06	6.14526e+06	5.22043e+06	0	0	114.24	15.12	3	4	71.12	10.47	2	3	81.75	10.85	2	3	99.43	10.47	2	4		0											258	29.1299	7.95752
DBB_2620	hydantoinase a/oxoprolinase	20.14	1	8	8	62	5.33931e+07	57318948	1.96842e+07	1.91085e+07	1.18432e+07	1.17781e+07	0	552.36	16.93	7	16	453.35	18.36	7	14	260.44	10.7	4	9	304.4	9.45	4	7	384.85	13.01	5	13	88.95	6.24	2	3					561	59.9068	5.57959
DBB_28470	metallo-beta-lactamase	20.07	1	4	4	12	1.35425e+07	2.14163e+07	0	1.54337e+07	9.76596e+06	9.795e+06	0	68.2	8.6	2	3		0							68.11	8.6	2	4	31.22	8.6	2	2	46.43	13.98	3	3					279	30.6503	5.49072
DBB_16670	bacterial dna recombination protein ruva	20	1	4	4	20	1.09853e+07	2.59263e+07	7.94951e+06	5.64787e+06	14175055	1.34792e+07	0	88.5	16.1	3	4	205.67	12.2	2	4	128.5	16.1	3	5		0				0			158.98	20	4	7					205	22.1296	5.42725
DBB_50790	pyridoxal phosphate-dependent transferase	20	1	10	10	82	5.79823e+07	7.64503e+07	2.80908e+07	3.50215e+07	1.76042e+07	3.87212e+07	0	602.46	14.61	6	16	408.92	17.98	7	13	410.18	14.61	6	14	365.33	14.61	7	13	412.77	9.89	5	12	466.26	14.61	7	14					445	49.6569	5.10986
DBB_29620	udp-n-acetylglucosamine 1-carboxyvinyltransferase	19.86	1	7	7	76	3.75567e+07	4.48833e+07	2.04608e+07	2.28057e+07	1.5275e+07	2.83114e+07	0	460.92	19.86	7	15	392.28	17.94	6	12	315.97	13.88	5	10	487.02	15.79	6	17	394.2	13.88	5	11	341.59	17.94	6	11					418	44.1282	6.40479
DBB_25660	consensus disorder prediction	19.79	1	6	6	12	3.29545e+07	4.78226e+07	1.5347e+07	1.93041e+07	1.02752e+07	1.62918e+07	0		0			70.97	5.56	2	3	273.95	11.46	3	5		0				0			106.2	12.5	4	4					288	31.8056	9.71533
DBB_47560	translation elongation factor p/yeip	19.79	1	4	4	97	2.66689e+08	2.55266e+08	1.52007e+08	7.34865e+07	1.186e+08	1.72564e+08	0	715.21	14.97	3	19	696.69	19.79	4	19	690.27	19.79	4	16	516.05	19.79	4	14	559.29	19.79	4	15	590.55	19.79	4	14					187	21.4496	4.88135
DBB_33430	ferritin-like	19.71	1	5	5	35	57330342	8.98539e+07	1.94413e+07	3.44999e+07	1.84112e+07	0	0	180.56	14.96	4	9	190.42	16.79	4	8	94.39	12.04	3	5	127.43	12.04	3	7	141.19	11.31	3	6		0							274	31.0867	4.91943
DBB_29410	atpase oscp/delta subunit	19.67	1	3	4	24	1.80998e+07	2.82012e+07	7.33665e+06	1.79691e+07	17376414	1.57654e+07	0	83.43	13.11	3	4	96.19	8.2	2	4	112.63	14.75	3	4	134.53	19.67	4	6		0			149.91	19.67	4	6					183	19.8445	5.2876
DBB_32240	protein gyd/ttha1554	19.59	1	2	2	3	0	26726271	1.41806e+07	0	0	0	0					113.84	19.59	2	3		0																			97	10.7327	4.71631
DBB_11810	amp-dependent synthetase/ligase	19.37	1	9	10	46	3.12647e+07	5.94181e+07	2.98171e+07	17148264	0	2.47354e+07	0	383.43	16.9	8	15	468.1	16.2	8	15	409.97	16.2	8	14		0								0							568	63.2358	5.5542
DBB_21370	large ribosomal rna subunit accumulation protein yced	19.23	1	3	3	42	1.95361e+07	79485437	1.74866e+07	1.14937e+07	1.78065e+07	1.44511e+07	0	170.39	19.23	3	5	196.05	12.09	2	5	341.36	13.74	2	8	337.94	12.09	2	8	279.24	13.74	2	7	364.61	19.23	3	9					182	19.6216	4.55127
DBB_31310	indolepyruvate ferredoxin oxidoreductase alpha subunit	19.12	1	10	10	60	5.26053e+07	7.86673e+07	3.25814e+07	2.66212e+07	2.87933e+07	3.21617e+07	0	223.46	5.51	3	10	270.68	12.16	6	15	189.05	11.02	6	9	137.52	5.51	3	6	224.25	11.35	7	10	172.89	7.46	4	10					617	66.4814	6.11279
DBB_10730	thiamin diphosphate-binding fold	19.06	1	4	4	27	1.80164e+07	2.13619e+07	1.12133e+07	8.63795e+06	5.07289e+06	1.58057e+07	0	181.34	19.06	4	7	365.05	19.06	4	10	62.07	9.03	2	2	142.15	13.38	3	6		0			30.08	7.02	2	2					299	31.9063	8.47021
DBB_24840	enoyl-coa hydratase/isomerase	19.05	1	3	4	20	1.18357e+07	1.24359e+07	7941488	1.77495e+07	7.65992e+06	7.1578e+06	0		0				0			92.49	7.33	2	3	157.89	19.05	4	6	98.07	13.19	3	4	76.62	7.33	2	3					273	29.68	5.2876
DBB_43630	rida family	19.05	1	2	2	2	2.05158e+07	2.04703e+07	8.28148e+06	2.43344e+07	38777679	0	0		0				0				0			61.88	19.05	2	2		0				0							126	13.0378	4.91943
DBB_27340	rsbt co-antagonist protein rsbrd n-terminal domain	19	1	3	3	3	0	0	1.42781e+06	0	0	0	0									103.91	19	3	3																	200	22.5807	6.37939
DBB_26840	hypothetical protein	18.9	1	2	2	6	2.16974e+07	2.73512e+07	8.02973e+06	1.08975e+07	1.01482e+07	2.37237e+07	0		0			159.64	18.9	2	3	123.45	18.9	2	3		0				0				0							164	18.3681	6.53662
DBB_42860	solute-binding protein family 3 conserved site	18.88	1	6	6	14	0	0	1.27226e+07	6.25147e+06	0	2.58704e+07	0									87.6	5.31	2	5	53.49	5.31	2	3					205.73	15.93	5	6					339	36.1789	8.38232
DBB_21800	hypothetical protein	18.87	1	2	2	3	1.29111e+07	1.58997e+07	4.76069e+06	5.63143e+06	6.62631e+06	1.13335e+07	0		0			80.75	18.87	2	3		0				0				0				0							106	11.3846	4.41162
DBB_27820	domain of unknown function duf362	18.64	1	5	5	18	3.22527e+07	3.06967e+07	2.68388e+07	1.64493e+07	1.30057e+07	2.67635e+07	0	120.22	5.25	2	4	91.88	10.5	3	4		0			78.54	5.25	2	3	115.85	17.06	4	5	71.82	6.3	2	2					381	40.5156	6.7417
DBB_29460	nucleotide-diphospho-sugar transferases	18.6	1	3	3	6	19069657	3.15124e+07	1.17057e+07	17208962	0	5.18253e+06	0	95.63	10.74	2	2		0			169.83	18.6	3	4		0				0				0							242	25.4441	5.24951
DBB_32800	bacterial extracellular solute-binding protein	18.58	1	5	5	11	2.94395e+07	3.90651e+07	2.23356e+07	7608901	0	1.92186e+07	0		0			65.38	10.22	3	3	81.69	14.55	4	5		0							68.62	10.84	3	3					323	35.8097	8.82178
DBB_11580	hydroxyethylthiazole kinase	18.44	1	4	4	48	4.8703e+07	7.77855e+07	3.14706e+07	42459236	2.69291e+07	4.32506e+07	0	349.9	15.6	3	8	470.4	15.6	3	11	365.74	15.6	3	8	260.95	15.6	3	5	275.67	15.6	3	8	312.26	18.44	4	8					282	29.0138	4.90674
DBB_34570	nadph-dependent fmn reductase-like	18.32	1	8	8	38	2.75792e+07	4.5968e+07	1.89767e+07	3.94182e+07	2.66438e+07	2.27752e+07	0	181.2	9.27	4	4	382.31	7.54	3	7	172.26	5.82	2	3	397.49	14.87	5	10	329.6	8.84	3	7	276.59	11.85	4	7					464	52.0861	5.42725
DBB_44170	glyoxalase elbb	18.26	1	3	3	12	0	0	0	2.82708e+07	1.21912e+07	1.91497e+07	0													207.87	10.05	2	3	195.65	18.26	3	5	186.61	18.26	3	4					219	23.0519	6.29053
DBB_8690	aldolase-type tim barrel	18.25	1	4	4	10	11090467	12826653	9.61116e+06	0	0	0	0	75.22	14.83	3	3		0			129.44	11.03	3	5									54.51	7.6	2	2					263	28.2911	6.82959
DBB_3790	precorrin-2 c(20)-methyltransferase	18.18	1	3	3	21	0	4.81948e+07	1.03429e+07	2.30943e+07	9.44955e+06	2.27098e+07	0					246.53	12.81	2	5	264.04	10.33	2	6	184.68	10.33	2	3	200.31	18.18	3	4	151.24	12.81	2	3					242	26.1273	5.09717
DBB_28210	diaminopimelate decarboxylase lysa	18.14	1	6	6	27	4.25176e+07	5.82044e+07	2.90582e+07	2.42673e+07	2.27866e+07	3.0194e+07	0	151.34	5.73	2	4	169.18	8.83	3	5	149.57	7.4	3	5	73.49	5.73	2	3	139.22	5.73	2	4	184.95	13.37	4	6					419	46.6647	5.13525
DBB_22790	hypothetical protein	18.13	1	3	3	10	2.12244e+07	2.87709e+07	4.58292e+06	0	0	1.20782e+07	0	59.66	18.13	3	3	76.04	11.11	2	3	101.98	11.11	2	4						0				0							171	18.1099	9.11475
DBB_27180	endoribonuclease ybey	18.05	1	2	2	4	3.36539e+07	3.77002e+07	1.14431e+07	1.34317e+07	9.21741e+06	1.42472e+07	0		0				0				0				0				0			111.26	18.05	2	4					133	14.6742	4.50049
DBB_26660	ribonuclease iii	17.95	1	4	4	33	5.56521e+07	7.37781e+07	2.59032e+07	1.97633e+07	1.39635e+07	1.70574e+07	0	324.98	17.95	4	8	243.8	14.1	3	7	227.57	17.95	4	6	201.94	14.1	3	5	67.18	14.1	3	3	132.6	8.97	2	4					234	26.2344	5.65576
DBB_1690	3'-5' exonuclease domain	17.9	1	6	6	13	0	0	5.19678e+06	6.92458e+06	0	1.07925e+07	0										0			68.96	8.18	3	6					223.46	14.83	5	7					391	43.7057	5.80811
DBB_27710	ribosomal protein l27	17.86	1	3	3	56	6.11308e+07	9.71077e+07	7.23212e+07	9.09321e+07	9.67827e+07	1.33535e+08	0	246.1	17.86	3	8	316.26	17.86	3	10	280.63	17.86	3	9	273.94	17.86	3	9	257.6	17.86	3	9	338.46	17.86	3	11					84	9.0148	10.6235
DBB_50110	protein of unknown function duf3334	17.84	1	3	3	32	5.65356e+07	9.54937e+07	3.23695e+07	3.90502e+07	3.50234e+07	1.67427e+07	0	156.85	17.84	3	7	113.2	11.35	2	5	192.95	17.84	3	6	117.6	10.81	2	4	148	11.35	2	5	168.78	17.84	3	5					185	20.6887	5.09717
DBB_25530	hypothetical protein	17.71	1	2	2	2	6.92373e+07	3.13561e+07	3.68452e+07	5.41118e+07	3.6785e+07	3.15096e+07	0		0				0				0				0				0			95.82	17.71	2	2					175	19.6824	4.97021
DBB_3010	udp-n-acetylmuramoyl-tripeptide--d-alanyl-d-alanine ligase	17.67	1	5	5	17	0	2.14245e+07	8.92239e+06	7.53032e+06	2.75563e+06	2.71908e+06	0		0			120.15	15.52	4	5	137.69	12.72	4	6	122.1	12.72	4	6		0				0							464	49.0929	6.04932
DBB_43570	uroporphyrinogen decarboxylase (uro-d)	17.63	1	7	7	24	3.77822e+07	7.00487e+07	1.91206e+07	1.81229e+07	3556504	2.44189e+07	0	312.84	11.61	5	10	205.78	14.29	4	7	117.64	8.04	3	4	59.81	6.47	2	3		0				0							448	48.9046	4.80518
DBB_33690	abc transporter substrate-binding protein	17.63	1	3	3	6	5.47816e+06	2.62108e+07	27349644	3.86348e+07	1.07856e+07	1.51776e+07	0		0			66.09	10.98	2	3		0			72.05	11.56	2	3		0				0							346	38.4518	5.87158
DBB_43030	methionine-trna synthetase type 2	17.6	1	8	8	43	4.41243e+07	7.37952e+07	2.66262e+07	1.56122e+07	6.6549e+06	2.75683e+07	0	257.55	10.9	6	10	277.52	14.33	6	10	219.73	6.23	4	7	98.71	4.52	2	2	101.5	6.85	3	3	361.4	12.62	7	11					642	71.7775	5.90967
DBB_24830	ribosomal protein s12 methylthiotransferase rimo	17.57	1	7	7	37	8.78092e+06	1.80481e+07	7.72253e+06	1.44785e+07	5.55363e+06	1.49185e+07	0	209.71	13.51	5	6	184.31	11.94	4	7	222.61	13.51	5	8	136.51	5.86	2	3	157.71	14.41	5	6	227.87	11.04	4	7					444	48.8105	4.65283
DBB_13850	outer membrane efflux protein	17.49	1	9	10	27	3.46398e+07	1.34698e+08	1.09901e+07	3.24449e+07	4.2969e+06	28593745	3.23515e+06	115.04	9.44	5	7		0				0			76.48	4.8	3	3	75.3	4.49	3	3	209.54	7.74	5	11	86.9338	3.87	2	3	646	71.8306	6.771
DBB_1220	bifunctional protein hlde	17.46	1	7	7	22	3.93571e+06	1.6438e+07	7.41515e+06	9.09158e+06	0	0	0		0			384.27	14.04	5	8	196.83	14.42	6	7	188.43	11.01	5	7													527	57.3026	5.52881
DBB_16990	phosphotyrosine protein phosphatase i	17.36	1	2	2	4	2.04882e+07	3.22632e+07	19031088	1.01094e+07	1.41768e+07	2.23203e+07	0		0				0				0				0			112.25	17.36	2	4		0							144	15.5845	4.84326
DBB_26870	glutamine amidotransferase	17.26	1	2	2	2	0	1.15593e+07	0	0	0	0	0		0			101.72	17.26	2	2																					197	21.3629	7.7085
DBB_30860	ap endonuclease 1	17.11	1	5	5	22	1.25072e+07	20427741	5.90017e+06	1.34876e+07	6.24695e+06	1.94693e+07	0	116.95	6.84	2	3		0			168.65	11.41	3	5	182.55	14.45	4	6	96.75	10.27	3	3	172.76	11.41	3	5					263	30.3911	5.89697
DBB_27230	pilz domain	17.11	1	2	2	8	0	1.80326e+07	5.79035e+06	1.04685e+07	0	0	0					102.55	17.11	2	3	71.01	17.11	2	2	72.1	17.11	2	3													152	16.9279	9.11475
DBB_45100	putative outer membrane lipoprotein-sorting protein	16.94	1	4	4	16	3.03534e+06	2.43875e+07	0	5.05824e+06	5.38289e+06	2.79968e+06	0	113.82	7.66	2	3	104.2	10.89	3	4		0			72.19	7.66	2	3	74.86	7.66	2	2	102.14	13.71	3	4					248	28.4197	9.20264
DBB_18890	aldolase-type tim barrel	16.94	1	4	4	22	2.93035e+07	3.24665e+07	2.30844e+07	1.61038e+07	8.60284e+06	5.77161e+06	0	175.62	9.5	2	4	202.19	16.94	4	7	144.15	9.5	2	4	95.18	9.5	2	2	161.04	12.4	3	5		0							242	25.2892	5.93506
DBB_32260	hypothetical protein	16.91	1	2	2	4	1.44183e+07	1.06417e+07	3.04926e+06	5717273	9.21053e+06	6.91342e+06	0		0			148.74	16.91	2	4		0				0				0				0							136	15.7111	5.30029
DBB_43530	monomethylamine methyltransferase mtmb	16.89	1	6	6	29	3.73588e+07	59379599	1.71774e+07	1.53948e+07	9.70307e+06	9.08594e+06	0	156.16	7.68	3	6	226.49	15.35	5	7	133.46	9.21	4	6		0			102.93	6.8	3	5	133.92	9.21	4	5					456	50.1674	5.12256
DBB_36830	enoyl-coa hydratase/isomerase	16.87	1	3	4	8	41435304	1.58743e+07	0	2.49935e+07	3.46986e+07	2.94273e+07	0		0			65.64	13.65	3	3		0				0			43.32	6.02	2	2	59.25	13.65	2	3					249	27.1354	5.2876
DBB_35300	dihydrodipicolinate reductase	16.79	1	3	3	13	6.11657e+07	5.36513e+07	1.39602e+07	1.7195e+07	2.83924e+07	20624124	0	275.9	11.68	2	5	229.84	16.79	3	4	214.3	10.22	2	4		0				0				0							274	29.842	5.60498
DBB_29750	sec-c motif	16.77	1	3	3	26	0	0	0	6.85751e+07	3.84402e+07	7.63235e+07	0										0			257.35	12.42	2	7	221.31	16.77	3	8	254.87	16.77	3	11					161	17.9977	7.25439
DBB_15580	glyoxalase/bleomycin resistance protein/dihydroxybiphenyl dioxygenase	16.67	1	2	2	13	2.26502e+07	1.44863e+07	8.46607e+06	3.02094e+06	1.38394e+07	5.87252e+06	0	161.74	16.67	2	4	121.71	16.67	2	3	96.06	16.67	2	4		0				0			65.63	16.67	2	2					144	16.0709	4.729
DBB_41510	metal-dependent protein hydrolase	16.48	1	4	4	23	6.56306e+06	2.2549e+07	1.07084e+07	1.51617e+07	3764304	2.57943e+07	0		0			92.82	8.24	2	2	237.88	12.36	3	6	169.2	12.36	3	4	93.54	8.24	2	2	385.59	16.48	4	9					267	29.993	5.09717
DBB_11830	amp-dependent synthetase/ligase	16.37	1	6	7	32	1.29197e+07	4.04461e+07	9.75091e+06	1.64392e+07	6.27642e+06	1.45237e+07	0		0			320.53	14.61	6	13	223.96	9.86	4	8	187.23	9.86	5	7		0			122.73	7.04	3	4					568	62.862	6.03662
DBB_22950	integrase/recombinase n-terminal	16.33	1	2	2	9	7.33559e+06	1.38633e+07	4.23875e+06	1.07591e+07	3242975	7.05809e+06	0		0			147.69	16.33	2	4	75.66	16.33	2	2		0				0			144.2	16.33	2	3					147	17.0964	4.67822
DBB_36900	aldehyde ferredoxin oxidoreductase c-terminal	16.32	1	8	8	22	0	4.76684e+08	6.27951e+06	1.29803e+08	4.19421e+06	1.25319e+08	0		0				0				0			355.83	10.42	5	10	127.38	9.72	5	6	133.17	7.29	4	6					576	61.005	5.47803
DBB_43070	nusg n-terminal	16.28	1	2	2	3	0	0	7.96438e+06	4.18623e+06	0	0	0										0			79.07	16.28	2	3													172	18.9482	8.42627
DBB_24610	acetyl-coa carboxylase	16.25	1	7	7	60	6.47129e+07	8.79595e+07	4.0936e+07	2.09486e+07	2.03279e+07	2.55973e+07	0	393.44	14.51	6	13	283.77	14.51	6	10	369.36	14.51	6	12	307.65	11.41	4	7	192.52	14.51	6	8	225.38	14.51	6	10					517	56.6635	6.37939
DBB_8640	nitrite/sulphite reductase 4fe-4s domain	16.19	1	3	3	20	1.40554e+07	9060656	9.18044e+06	1.33289e+07	7.39285e+06	9.29767e+06	0		0				0			245.33	16.19	3	6	105.18	8.1	2	4	225.88	16.19	3	5	196.78	16.19	3	5					210	22.3907	8.99756
DBB_27200	atp-dependent (s)-nad(p)h-hydrate dehydratase	16.07	1	7	7	46	2.18512e+07	2.89663e+07	6.71827e+06	1.51836e+07	6.19697e+06	4.92974e+06	0	345.23	13.42	6	12	305.1	14.56	6	11	157.15	8.7	4	5	314.88	16.07	7	10	134.14	8.7	4	5	135.8	6.81	3	3					529	53.8397	5.78271
DBB_41220	deoc/fbab/ lacd aldolase	16	1	3	3	14	0	2.04296e+07	0	12903847	10062677	1.50718e+07	0					96.85	12.36	2	3					95.91	7.64	2	3	69.86	7.64	2	3	124.27	16	3	5					275	28.0625	7.81104
DBB_16890	trap transporter solute receptor dctp/teaa	15.96	1	4	5	28	2.48678e+07	1.27942e+07	1.75378e+07	7.16915e+06	7.12633e+06	4.03273e+06	0	190.39	15.96	5	7	138.67	8.43	2	4	110.95	15.96	4	6	113.23	8.43	2	3	93.53	8.43	2	3	121.42	8.13	3	5					332	37.3402	7.43018
DBB_15960	aldolase-type tim barrel	15.93	1	4	4	24	2.2106e+07	2.93439e+07	1.2134e+07	1.22419e+07	5.38131e+06	1.53847e+07	0	133.65	10.71	3	4	164.19	15.93	4	6	84.46	7.14	2	4	144.6	7.14	2	5	66.51	10.71	3	3	31.72	7.14	2	2					364	39.0229	6.97607
DBB_7560	haemerythrin-like	15.89	1	4	4	10	0	0	8.50669e+06	5.08259e+06	0	0	0		0				0			143.87	10.6	3	5	119.96	15.23	3	5		0				0							151	17.745	6.22705
DBB_24210	metallo-beta-lactamase	15.87	1	3	3	9	0	4.52959e+07	5.30628e+07	5.68207e+07	2.06156e+07	3.02023e+07	0						0			186.44	12.5	2	3	152.97	15.87	3	3	175	9.62	2	3		0							208	22.1413	5.5542
DBB_18550	domain of unknown function duf2520	15.86	1	4	4	12	1.0937e+07	2.07274e+07	2.03722e+06	1.14958e+07	0	6.50238e+06	0	160.97	12.07	3	5	153.65	7.93	2	3		0			129.31	15.86	4	4		0				0							290	29.9902	5.32568
DBB_34720	ssua/thi5-like	15.84	1	4	4	11	5.55944e+06	2.11913e+07	2.62899e+06	0	963355	0	0		0			189.3	13.66	3	6	76.14	15.84	4	5						0											322	34.5754	9.17334
DBB_14840	glycoside hydrolase/deacetylase beta/alpha-barrel	15.8	1	6	6	57	2.61601e+07	3.43608e+07	2.3009e+07	1.48949e+07	8.92734e+06	2.65618e+07	0	247.85	11.72	4	7	331.99	13.62	5	11	273.99	11.99	5	11	273.24	11.99	5	11	128.92	7.9	3	5	318.17	11.99	5	12					367	41.7244	8.86572
DBB_35260	cobq/cobb/mind/para nucleotide binding domain	15.54	1	3	3	14	3.79094e+07	3.57559e+07	3.42524e+07	0	1.73221e+07	2.21318e+06	0	183.19	9.8	2	5	151.54	9.8	2	4	127.08	15.54	3	5						0				0							296	31.624	6.11279
DBB_26890	dna-binding hth domain tetr-type	15.53	1	3	3	14	2.67993e+07	2.55745e+07	2.31908e+07	0	0	0	0	119.74	15.53	3	4	64.16	8.25	2	3	188.94	15.53	3	7		0				0											206	23.9403	7.95752
DBB_20570	protein of unknown function duf1178	15.49	1	2	2	5	6.89047e+06	15682722	4.76169e+06	9.90529e+06	8.91081e+06	6.68396e+06	0	50.05	15.49	2	2		0				0				0				0			71.02	15.49	2	3					142	15.4016	4.90674
DBB_44560	dtdp-4-dehydrorhamnose 3 5-epimerase-related	15.26	1	3	3	21	1.32267e+07	1.71098e+07	1.42961e+07	1.21302e+07	9.93709e+06	7.85109e+06	0	180.11	15.26	3	5	199.36	15.26	3	5	159.92	10	2	4	103.42	10	2	3	111.61	10	2	4		0							190	21.2954	5.09717
DBB_1910	peptidase m3b oligoendopeptidase f	15.19	1	11	11	63	8.74827e+07	97475903	2.56042e+07	4.52852e+07	2.10054e+07	4.55712e+07	0	495.69	13.02	9	16	466.92	9.85	5	11	324.95	4.67	3	7	342.12	11.02	6	10	187.28	9.85	5	7	361.05	12.52	7	12					599	67.4886	5.46533
DBB_37040	periplasmic binding protein	15.07	1	2	2	2	5678219	0	0	0	0	0	0	40.67	15.07	2	2		0																							292	30.1232	8.73389
DBB_29640	thioredoxin-like fold	15	1	4	4	13	5.74161e+06	1.80702e+07	6.74609e+06	1.08143e+07	0	1.32025e+07	0		0			163.87	11.56	3	5	159.64	6.88	2	3	175.81	10.31	3	5						0							320	33.9505	4.62744
DBB_41440	peptidase m16 c-terminal	14.98	1	11	12	21	0	3.2518e+07	2.89614e+07	1.23889e+07	1.86651e+07	3.17606e+07	0		0				0				0			53.43	1.66	2	3		0			350.58	14.98	12	18					961	105.621	9.02686
DBB_44720	aldehyde/histidinol dehydrogenase	14.93	1	7	7	58	7.39112e+07	7.29476e+07	3.72496e+07	2.02112e+07	1.84071e+07	2.64388e+07	0	258.72	11	6	12	233.29	8.45	5	10	341.77	14.93	7	14	206.74	7.07	4	9	164.04	6.88	4	6	190.09	8.06	4	7					509	54.7687	5.09717
DBB_34910	hypothetical protein	14.9	1	4	4	8	1.62703e+07	1.38165e+07	9.67123e+06	8612087	1.17365e+07	16847103	0	81.91	6.62	2	3	227.92	12.58	3	5		0				0				0				0							302	33.5527	7.03467
DBB_380	cytochrome-c3 hydrogenase gamma subunit	14.89	1	3	4	22	1.17113e+07	2.5111e+07	2.17776e+07	1.55387e+07	3.56891e+07	1.60937e+07	0	33.42	8.16	2	2	125.39	6.74	2	5	105.08	10.99	3	7	66.74	8.16	2	4		0				0							282	31.822	5.35107
DBB_13600	nil domain	14.89	1	2	2	4	5.19553e+07	3.31743e+07	1.72026e+07	1.55142e+07	1.02523e+07	0	0		0				0				0				0			95.68	14.89	2	4									141	15.7789	7.84033
DBB_29390	atp synthase f0 complex subunit b/b' bacterial/chloroplast	14.89	1	2	2	2	0	0	0	0	0	2.87379e+06	0																					68.47	14.89	2	2					141	15.4895	5.40186
DBB_25270	carbamoyl-phosphate synthase small subunit	14.81	1	5	5	56	8.70085e+07	1.14842e+08	3.9347e+07	4.02237e+07	1.72476e+07	3.84765e+07	0	629.23	14.81	5	12	653.22	12.17	4	11	578.6	12.17	4	12	462.96	12.96	4	8	294.18	10.32	3	6	421.24	12.17	4	7					378	41.1907	5.16064
DBB_3020	udp-n-acetylmuramoylalanyl-d-glutamate-2 6-diaminopimelate ligase	14.6	1	6	6	20	8.97916e+06	1.90832e+07	1.25184e+07	1.42605e+07	1.08576e+07	15745132	0	74.16	8.2	3	4	111.31	11.4	4	5	55.69	3.4	2	3	88.38	7.6	3	5	58.68	3	2	3		0							500	53.234	5.63037
DBB_44960	pure domain	14.57	1	4	4	26	5.14282e+07	6.77334e+07	2.29564e+07	9.32524e+06	1.16396e+07	2.33775e+07	0	284.08	14.57	4	8	184.78	11.81	3	5	148.29	7.48	2	4	161.51	10.24	3	4	98.85	7.48	2	2	143.24	7.48	2	3					254	27.2659	6.44287
DBB_300	chaperonin clpb	14.57	1	13	13	35	8.11064e+06	9.5537e+06	1.14827e+07	2.05196e+07	5.26322e+06	4049291	0		0			221.11	5.32	4	6	262.69	5.78	5	8	527.8	14.57	13	17	138.67	3.7	3	4		0							865	96.2271	5.36377
DBB_10700	2-oxoacid:acceptor oxidoreductase gamma subunit pyruvate/2-ketoisovalerate	14.44	1	4	4	12	9.72048e+06	1.52423e+07	8.5817e+06	1.03584e+07	8.7115e+06	6.18125e+06	0	89.66	14.44	3	4		0			86.77	9.09	2	4	78.93	9.63	3	4		0				0							187	19.9505	6.55127
DBB_8710	glutamine amidotransferase	14.29	1	2	2	20	3.57474e+07	3.85268e+07	6.74146e+06	1.22528e+07	0	9.16863e+06	0	318.84	14.29	2	6	195.22	14.29	2	4	155.29	14.29	2	4	244.42	14.29	2	6						0							189	20.1343	6.78564
DBB_7220	carboxy-s-adenosyl-l-methionine synthase	14.23	1	2	2	3	1.21797e+07	1.30737e+06	0	6.62258e+06	0	0	0	147.67	14.23	2	3		0								0															246	28.1455	5.8335
DBB_15610	pyridoxal phosphate-dependent transferase	14.21	1	4	4	10	1.01083e+07	7.58175e+06	8.49514e+06	3.52022e+06	0	0	0	182.69	7.11	2	3	135.53	14.21	4	4		0			76.12	7.37	2	3						0							380	42.4303	5.85889
DBB_45490	2fe-2s ferredoxin iron-sulphur binding site	14.2	1	4	4	8	0	0	0	2.08095e+07	2.32355e+07	8.21021e+06	0													111.32	11.67	3	4	89.66	10.41	3	4		0							317	34.9442	7.45947
DBB_14500	fo synthase subunit 2	14.16	1	3	3	6	0	0	0	5.08604e+06	0	1.88821e+07	0														0							174.47	14.16	3	6					353	39.0927	5.17334
DBB_4360	gdp-mannose 4 6-dehydratase	14.13	1	5	5	14	1.83126e+07	16447656	3.47339e+06	0	2.86904e+06	1.42393e+06	0	349.12	14.13	5	9	132.56	5.54	2	3		0								0			53.19	5.26	2	2					361	41.1571	6.63916
DBB_28170	chaperone dnaj c-terminal	14.09	1	5	5	10	0	3.92516e+06	2.16445e+06	1.03255e+07	7.98581e+06	9.80467e+06	0						0				0			211.59	14.09	5	7		0			108.5	5.37	2	3					298	31.8784	9.33447
DBB_26450	metal-dependent hydrolase	13.98	1	3	3	5	1.26241e+07	15598275	0	3468010	3.54858e+06	6.08538e+06	0		0				0								0			68.07	9.68	2	2	110.53	7.53	2	3					279	30.9938	5.41455
DBB_34730	protein of unknown function duf4198	13.95	1	3	3	4	0	1.71134e+07	0	0	0	0	0					222.89	13.95	3	4																					258	28.0714	7.41553
DBB_36880	nucleotide cyclase	13.94	1	4	4	12	6.26932e+06	1.64532e+07	0	6.89577e+06	1.97099e+06	0	0	49.5	6.06	2	2	176.01	11.82	3	6		0			130.18	9.7	3	4		0											330	37.4217	5.22412
DBB_37090	prokaryotic membrane lipoprotein lipid attachment site profile.	13.9	1	7	7	25	2.02919e+07	2.81072e+07	1.60844e+07	0	0	0	0	168.54	8.88	5	7	255.71	9.21	5	12	163.39	6.37	4	6										0							597	65.0372	5.71924
DBB_28800	ribosomal protein l16	13.87	1	2	2	27	8.73414e+07	2.08953e+08	6.783e+07	1.10287e+08	120037546	1.59253e+08	0	109.93	13.87	2	3	116.14	13.87	2	4	177.95	13.87	2	5	161.36	13.87	2	6		0			254.84	13.87	2	9					137	15.5575	10.77
DBB_22040	serb: phosphoserine phosphatase serb	13.83	1	5	5	29	1.54416e+07	1.65965e+07	1.13219e+07	6.79924e+06	5.12259e+06	1.02736e+07	0	266.43	10.86	4	7	170.3	7.9	3	5	216.96	8.89	3	5	113.67	5.93	2	3	129.04	5.93	2	4	199.84	7.9	3	5					405	44.6859	6.12549
DBB_16710	adenylyl cyclase cyab	13.79	1	3	3	15	5.84212e+06	1.00358e+07	7.10492e+06	9.50778e+06	1.7713e+06	0	0	63.89	9.85	2	2	133.06	13.79	3	4	68.02	9.85	2	2	129.59	9.36	2	4	90.08	9.85	2	3		0							203	22.6806	5.89697
DBB_2560	d-alanine--d-alanine ligase	13.69	1	3	3	22	3.11695e+07	3.0742e+07	2.09248e+07	1.7081e+07	7.92479e+06	1.27628e+07	0	144.73	7.32	2	4	141.42	10.51	2	4	121.89	7.32	2	3	153.57	7.32	2	4	117.29	7.32	2	3	141.62	13.69	3	4					314	33.7615	4.90674
DBB_3730	anaerobic cobalt chelatase	13.58	1	4	4	11	8.3694e+06	21761031	6.5812e+06	3.2155e+06	4955660	0	0	110.18	10.49	3	4	81.55	6.48	2	3	115.45	10.19	3	4		0				0											324	35.6285	8.5874
DBB_20950	marr-type hth domain	13.24	1	2	2	2	0	8524873	0	0	0	4.60426e+06	0		0				0								0							53.06	13.24	2	2					136	15.162	6.68311
DBB_45920	succinate--coa synthetase beta subunit	13.21	1	5	5	20	9.46613e+06	1.52833e+07	7.08838e+06	1.21035e+07	5.60215e+06	0	0	67.67	8.03	3	3	155.11	7.25	3	6		0			183.19	10.62	4	7	93.46	7.25	3	4									386	40.7484	5.16064
DBB_13660	3-oxoacid coa-transferase subunit b	13.18	1	2	2	3	3.28507e+07	1.59588e+07	5.98272e+06	0	4.48642e+06	0	0		0			136.43	13.18	2	3		0								0											220	22.9459	4.729
DBB_14550	1 4-dihydroxy-6-naphtoate synthase	13.09	1	2	2	6	1.82953e+07	2.72781e+07	15601579	10103590	4.04556e+06	2.299e+07	0	94.4	13.09	2	3	115.82	13.09	2	3		0				0				0				0							275	29.8332	5.70654
DBB_22900	electron transfer flavoprotein beta subunit	13.08	1	3	3	10	2.17049e+07	21233087	1.20701e+07	1.35136e+07	1.09961e+07	4.89961e+06	0		0				0				0			91.65	7.69	2	3	191.45	9.62	2	4	63.25	9.62	2	3					260	28.3707	4.85596
DBB_17960	phosphoenolpyruvate-protein phosphotransferase signature	13.07	1	7	7	29	1.25768e+07	2.3609e+07	2.07978e+07	1.12514e+07	3.9687e+06	8.53027e+06	0	97.43	4.58	3	4	154.99	6.28	4	6	281.87	11.88	6	9	236.26	8.32	5	7		0			57.46	3.4	2	3					589	65.5039	4.95752
DBB_12180	uncharacterised protein family upf0371	13.04	1	5	5	9	4.17226e+07	19682659	1.17677e+07	0	0	1.13682e+07	0	104.47	11.26	4	5		0			85.79	8.3	3	4										0							506	56.6271	6.1001
DBB_14880	phosphoribosylformylglycinamidine synthase fgam	12.95	1	11	11	34	2.46162e+07	2.3534e+07	1.38062e+07	4.23669e+06	3.32049e+06	3.53734e+06	0	274.51	6.31	7	10	378.54	8.95	7	10	290.68	6.63	7	9	129.95	1.68	2	3	56.26	1.6	2	2		0							1251	136.523	5.10986
DBB_43590	pyridoxal phosphate-dependent transferase	12.94	1	4	4	16	2.6442e+07	3.50056e+07	1.66979e+07	0	7.61849e+06	1.15707e+07	0	226.88	7.96	3	5	205.39	5.47	2	4	235.11	12.94	4	7						0				0							402	44.9923	5.5542
DBB_48220	consensus disorder prediction	12.93	1	5	5	72	2.91501e+08	2.25366e+08	1.3864e+08	1.3413e+08	8.75372e+07	1.56426e+08	0	445.39	5.56	4	12	533.12	12.93	5	12	431.41	5.56	4	11	578.28	5.56	4	13	388.18	4.26	3	10	549.34	5.56	4	14					611	64.5649	3.45947
DBB_7480	4fe-4s ferredoxin-type iron-sulphur binding domain	12.88	1	4	4	29	1.03997e+07	1.30801e+07	5.31847e+06	1.0623e+07	4.8486e+06	4.20178e+06	0	148.51	7.12	2	6	128.49	10.41	3	4	99.5	10.41	3	4	223.69	9.04	3	6	158.18	12.88	4	5	129.15	9.59	3	4					365	40.6498	5.21143
DBB_8370	abc-type glycine betaine transport system substrate-binding domain	12.87	1	3	3	5	0	10305752	0	1.01069e+07	1.66411e+07	15443682	0						0							48.29	9.57	2	3	48.06	7.26	2	2		0							303	33.8985	8.82178
DBB_43650	aspartate racemase	12.8	1	3	3	27	3.36576e+07	4.15083e+07	1.93868e+07	6.39448e+06	8.35631e+06	2.03456e+07	0	174.48	12.8	3	5	127.48	12.8	3	4	203.3	12.8	3	5	90.11	8.8	2	4	82.68	12.8	3	3	180.74	12.8	3	6					250	26.4646	5.35107
DBB_48540	tail specific protease	12.77	1	7	8	105	2.17965e+08	2.74332e+08	8.57495e+07	9.70953e+07	7.09732e+07	1.23362e+08	0	752.46	10.92	7	19	1003.32	10.64	6	23	659.14	12.77	8	17	659.01	8.79	5	14	873.27	8.79	5	19	449.46	8.79	5	13					705	79.9102	6.07471
DBB_41660	23s rrna (uracil(1939)-c(5))-methyltransferase rlmd	12.72	1	6	6	28	3.3141e+07	2.35218e+07	1.31746e+07	1.87299e+07	9.94117e+06	1.62718e+07	0	78.37	7.11	3	4	126.87	7.54	3	5	120.6	7.33	4	5	82.78	5.82	3	4	57.12	3.88	2	3	190.04	7.54	4	7					464	51.6692	5.8208
DBB_29340	cell shape determining protein mreb	12.68	1	4	4	20	0	0	8.73931e+06	2.38004e+07	7.24974e+06	2.59998e+07	0									74.96	8.65	3	3	227.52	12.68	4	9	92.09	6.34	2	3	145.23	12.68	4	5					347	37.2371	5.65576
DBB_7990	aspartate racemase	12.61	1	3	3	6	3.08384e+07	1.43875e+07	8.23392e+06	1.62098e+07	0	0	0		0			123.26	9.57	2	4	46.21	7.83	2	2		0															230	24.2173	4.81787
DBB_23920	alpha-helical ferredoxin	12.56	1	3	3	23	1.46117e+07	3.21956e+07	2.56884e+07	1.10404e+07	6.56372e+06	2.13453e+07	0	59.64	5.9	2	2	106.59	12.56	3	5	220.52	12.56	3	7	94.95	5.9	2	4		0			154.62	12.56	3	5					390	42.9922	8.14795
DBB_19280	udp-n-acetyl-d-mannosamine/glucosamine dehydrogenase	12.53	1	5	5	15	0	1.94376e+07	1.63079e+07	1.81392e+07	0	0	0						0			162.95	10.6	4	6	193.47	12.53	5	9													415	44.8795	5.8208
DBB_18390	peptide chain release factor 2	12.5	1	3	3	15	1.54629e+07	2.01707e+07	0	6937818	0	2.56794e+06	0	107.85	12.5	3	4	187.11	12.5	3	6					53.94	7.01	2	2					49.08	10.06	2	3					328	37.0572	5.21143
DBB_7320	isochorismatase-like superfamily	12.45	1	3	3	8	2598474	1.51817e+07	7.34664e+06	9132868	0	2.94168e+06	0		0			123.41	12.45	3	6	43.39	7.78	2	2		0								0							257	28.6738	5.16064
DBB_6850	glyceraldehyde-3-phosphate dehydrogenase type i	12.43	1	4	4	9	2.0155e+07	3.24571e+07	1.43051e+07	1.35756e+07	1.09652e+07	1.36362e+07	0	78.84	7.1	2	3		0			79.6	5.92	2	3		0				0			90.71	5.33	2	3					338	37.0705	6.07471
DBB_17170	3 4-dihydroxy-2-butanone 4-phosphate synthase ribb	12.39	1	2	2	6	0	1.48815e+07	0	0	8.02837e+06	8.74644e+06	0						0				0				0			57.03	12.39	2	2	109.97	12.39	2	4					218	23.603	5.10986
DBB_21870	hypothetical protein	12.32	1	2	3	14	1.11843e+07	2.79449e+07	3.1437e+06	3.22232e+07	8.47667e+06	4.44171e+07	0		0				0				0			213.22	12.32	3	5	140.31	8.87	2	4	163.05	12.32	3	5					203	22.8533	4.85596
DBB_47350	consensus disorder prediction	12.31	1	6	6	40	24523010	5.53199e+07	9.83487e+06	6.29068e+06	7.8506e+06	1.96119e+07	4.0334e+06	204.2	7.65	4	7	241.66	9.51	5	9	116.47	5.04	3	4	86.42	3.17	2	3	103.29	5.04	3	5	140.3	9.51	5	8	49.5082	6.16	3	4	536	60.347	5.03369
DBB_25280	alpha-helical ferredoxin	12.31	1	6	7	37	2.20204e+07	4.43092e+07	1.28243e+07	1.65975e+07	7.13657e+06	4.32599e+06	0	280.88	6.28	4	8	278.13	7.44	4	7	491.25	7.56	4	8	225.33	6.41	4	6	326.18	7.56	4	6	120.6	2.69	2	2					780	83.6037	5.59229
DBB_23590	hotdog acyl-coa thioesterase (acot)-type domain	12.12	1	2	2	4	0	0	7.78614e+06	0	1.35046e+07	0	0									41.6	12.12	2	2		0			41.25	12.12	2	2									132	14.7226	6.93213
DBB_11960	methylene-tetrahydrofolate reductase c-terminal	12.11	1	3	3	14	2.45014e+07	2.95913e+07	1.31253e+08	1.45441e+07	3.36133e+06	1.05e+07	0	95.83	7.62	2	3	147.54	8.52	2	4	151.59	8.52	2	5		0			39.93	7.62	2	2		0							223	24.8031	5.51611
DBB_4890	transcription regulator hth lysr	12.08	1	3	3	29	4.79315e+07	5.12638e+07	2.6005e+07	2.11006e+07	1.41219e+07	1.54837e+07	0	221.66	12.08	3	7	169.27	12.08	3	5	137.53	12.08	3	5	87.12	8.05	2	3	121.48	8.05	2	5	126.89	8.05	2	4					298	34.1656	6.87354
DBB_18500	consensus disorder prediction	12.04	1	12	12	60	5.72583e+06	3.43755e+07	1.77015e+07	2.53455e+07	1.72924e+07	2.93681e+07	0	70.52	3.45	2	2	133.04	4.95	5	6	230.95	6.63	7	11	487.41	10.92	11	18	167.92	6.35	6	8	412.87	10.92	10	15					1071	117.664	6.18896
DBB_25250	rmlc-like jelly roll fold	11.96	1	2	2	8	4.77254e+06	1.13331e+07	9.31323e+06	1.16242e+07	0	0	0	47.65	11.96	2	2		0			118.1	11.96	2	4	81	11.96	2	2													184	21.3964	8.07471
DBB_37390	pyridoxamine 5'-phosphate oxidase-related	11.88	1	2	2	4	0	9.7614e+06	6.87685e+06	1.53484e+07	11259549	7.98756e+06	0						0				0				0				0			84.54	11.88	2	4					160	17.4099	7.00537
DBB_39250	hypothetical protein	11.87	1	2	2	3	1.03859e+07	3.12975e+07	1.3079e+07	9.59561e+06	4.39267e+06	6.62583e+06	0	146.16	11.87	2	3		0				0				0				0				0							219	23.7696	7.03467
DBB_31350	hypothetical protein	11.81	1	6	6	23	1.67282e+07	2.56482e+07	6.95035e+06	6.54837e+06	3.38559e+06	4.65672e+06	0	224.27	5.9	3	7	230.04	8.85	4	6	189.75	5.38	3	5		0			104.55	4.17	2	2	53.23	2.95	2	3					576	64.3857	4.75439
DBB_52510	alpha-helical ferredoxin	11.71	1	4	5	16	1.39658e+07	16519423	1.69774e+07	1.22843e+07	1.50739e+07	1.99482e+07	0	86.39	4.99	2	2	97.87	4.99	2	3		0			202.56	9.33	4	6		0			127.05	4.99	2	4					461	52.3446	5.87158
DBB_47190	aspartate ammonia-lyase	11.7	1	4	4	32	5.78187e+07	6.02467e+07	5.15554e+07	4.15114e+07	4.41307e+07	36672604	0	248.62	11.7	4	8	253.54	10.21	3	7		0			325.8	10.21	3	8	106.07	11.7	4	4	204.28	10.21	3	5					470	51.9339	5.24951
DBB_26050	hypothetical protein	11.7	1	2	2	10	4.28915e+07	7.90254e+07	3.88993e+07	2.17361e+07	2.70225e+07	3.819e+07	0	107.41	11.7	2	3		0				0			157.27	11.7	2	5		0			59.23	11.7	2	2					171	18.441	5.30029
DBB_7060	glycoside hydrolase superfamily	11.68	1	3	3	21	3.81654e+07	2.24255e+07	1.28781e+07	6.13551e+06	7.28149e+06	1.09682e+07	0	170.47	8.38	2	6	145.96	9.58	2	4	118.7	9.58	2	4		0			100.57	9.58	2	3	86.79	11.68	3	4					334	35.9152	4.80518
DBB_2060	o-methyltransferase comt-type	11.68	1	3	3	13	2.42388e+07	1.95472e+07	11491810	1.20634e+07	8.83541e+06	8.81778e+06	0	57.79	8.08	2	3	179.21	6.59	2	4		0			114.3	6.59	2	3	135.96	6.59	2	3		0							334	36.3112	5.92236
DBB_220	[fefe] hydrogenase group b1/b3	11.67	1	5	5	7	2.27458e+07	1.93563e+07	7.6235e+06	5.21825e+06	6.75963e+06	0	0	58.03	4.17	2	2		0			104.11	7.08	3	3	36.52	5	2	2		0											480	52.2839	5.94775
DBB_12620	polyhedral organelle shell protein pdut	11.48	2	2	2	13	2.32438e+07	2.77403e+07	9.93596e+06	8.98696e+06	0	8.12767e+06	0	189.12	11.48	2	4	108.01	11.48	2	3	148.95	11.48	2	4		0				0			76.34	11.48	2	2					183	18.6297	4.94482
DBB_44290	yrdc-like domain	11.39	1	2	2	13	12346494	2.59558e+07	1.13635e+07	6.17254e+06	6.29533e+06	13423723	0		0			180.82	11.39	2	5		0			78.63	11.39	2	4	105.54	11.39	2	4		0							202	22.4647	6.07471
DBB_690	decaprenyl diphosphate synthase-like	11.38	1	3	3	4	0	0	1.21127e+07	1.81368e+07	0	0	0									73.84	11.38	3	4		0								0							246	27.8534	6.69775
DBB_20590	l-aspartate oxidase	11.36	1	6	6	31	2.07598e+07	3.45299e+07	1.87171e+07	12135001	1.23218e+07	1.20233e+07	0	146.54	4.95	2	4	187.76	7.69	4	6	180.84	9.52	5	7	53.64	3.3	2	2	186.26	7.69	4	6	120.49	7.69	4	6					546	60.0455	6.21436
DBB_4430	acetylglutamate kinase argb	11.34	1	3	3	25	1.71714e+07	3.17912e+07	1.48418e+07	1.66686e+07	8.26687e+06	1.40872e+07	0	118.55	8.25	2	3	197.63	8.25	2	5	196.61	11.34	3	6	138.78	8.25	2	4	108.86	8.25	2	3	130.14	8.25	2	4					291	31.0295	5.23682
DBB_5910	af1104-like superfamily	11.22	1	5	5	19	1.60756e+07	2.7225e+07	1.65681e+07	1.3588e+07	1.0206e+07	8.0236e+06	0	186.7	3.52	2	3	199.81	7.37	4	5	145.4	3.52	2	3	181.64	7.37	3	5		0			153.2	3.52	2	3					597	67.6264	5.92236
DBB_38110	peptidase m24	11.19	1	4	4	19	2.33844e+07	2.40271e+07	9.25079e+06	7.93064e+06	1.1653e+07	5.25687e+06	0	204.66	7.86	3	5	205.87	8.81	3	5	164.4	5.48	2	4	110.74	6.19	2	3		0			101.35	5.48	2	2					420	47.1055	5.43994
DBB_19560	prokaryotic membrane lipoprotein lipid attachment site profile.	11.17	1	2	2	4	0	20997307	9.86984e+06	1.5952e+07	6.46166e+06	2.85737e+07	0						0				0				0			139.88	11.17	2	4		0				0			188	21.0913	9.83252
DBB_44260	cytidylate kinase	11.16	1	3	3	6	0	0	0	9.56966e+06	0	9978213	0										0			93.32	8.04	2	3					78.26	7.14	2	3					224	24.819	5.24951
DBB_18460	lon protease bacterial/eukaryotic-type	11.06	1	7	7	15	4.20205e+06	1.91307e+07	1.13818e+07	0	1.56675e+06	5.69192e+06	0	47.45	6.16	3	3	116.79	4.02	3	6	52.9	3.02	2	2		0			24.86	4.15	2	2	39.42	2.26	2	2					796	88.0518	8.23584
DBB_2930	cell division protein ftsa	11.03	1	3	3	3	0	34043895	0	1.27653e+07	0	0	0						0				0			71.74	11.03	3	3													408	43.2675	5.16064
DBB_1150	nicotinate-nucleotide-dimethylbenzimidazole phosphoribosyltransferase prokaryotic	10.99	1	4	4	12	0	1.10277e+07	8.54845e+06	6.0285e+07	3.62006e+07	3.54006e+06	0						0			59.12	5.63	2	3	114.35	10.99	4	6	70.13	8.17	3	3		0							355	37.0325	5.09717
DBB_50600	d-aminoacyl-trna deacylase dtd	10.96	1	2	2	4	0	0	7.32736e+06	7.6138e+06	4.67775e+06	4.72813e+06	0										0				0				0			57.69	10.96	2	4					146	15.9321	4.95752
DBB_25400	putative zinc- or iron-chelating domain containing protein	10.91	1	2	2	3	0	0	1.29351e+07	0	0	8.52175e+06	0										0				0							69.72	10.91	2	3					220	24.7382	5.5415
DBB_15810	consensus disorder prediction	10.89	1	2	2	4	0	5850735	0	7.58084e+06	0	0	0						0							104.92	10.89	2	4													248	25.9632	5.33838
DBB_30730	metal-dependent hydrolase	10.84	1	3	3	19	636789	1.87245e+07	1.63471e+06	1.16062e+07	8.34023e+06	1.09008e+07	0		0			164.63	10.84	3	5	80.47	8.73	2	3	133.63	7.83	2	4	146.03	10.84	3	5	70.02	7.83	2	2					332	37.2588	5.23682
DBB_31100	toluene tolerance ttg2/phospholipid-binding protein mlac	10.77	1	3	3	29	7.94544e+07	9.10329e+07	3.44386e+07	4.38286e+07	2.7384e+07	3.91737e+07	0	168.99	5.64	2	6	156.46	5.64	2	6	70.13	5.64	2	3	124.02	5.64	2	6	64.56	5.64	2	4	116.27	10.77	3	4					195	22.3421	9.42236
DBB_11870	lon protease bacterial/eukaryotic-type	10.75	1	9	9	37	1.39754e+07	2.15154e+07	2.10733e+07	2.02692e+07	0	1.72218e+07	0	102.39	3.5	3	6	54.92	2.25	3	4	190.6	9.75	8	14	125.65	8.63	6	7					82.82	3.38	3	6					800	88.8196	6.48096
DBB_7410	isocitrate/isopropylmalate dehydrogenase conserved site	10.75	1	4	4	6	0	4.49607e+06	4.11481e+06	2.98162e+06	0	0	0					40.34	4.78	2	2	68.71	5.67	2	2	48.61	5.97	2	2													335	36.0355	5.05908
DBB_39260	metallo-beta-lactamase	10.68	1	2	2	10	0	1.30381e+07	3.16849e+06	1.72623e+07	19156943	3.20475e+07	0						0			78.91	10.68	2	3	195.15	10.68	2	4		0			170.86	10.68	2	3					234	26.4141	5.21143
DBB_41210	alpha/beta hydrolase fold	10.57	1	3	3	5	0	1.08054e+07	0	1.25342e+07	0	4.66298e+06	0					37.1	6.42	2	2					46.93	7.92	2	3						0							265	29.5692	7.15186
DBB_33010	dihydropteroate synthase	10.49	1	2	3	14	17703627	2.90353e+07	1.7839e+07	1.65985e+07	1.10209e+07	8479410	0		0				0			145.12	10.49	3	5	140.75	7.69	2	4	88.96	7.69	2	3	67.33	7.69	2	2					286	30.8551	6.81494
DBB_34100	prokaryotic membrane lipoprotein lipid attachment site profile.	10.47	1	7	7	14	9.74711e+06	2.03425e+07	0	232320	0	1.74931e+07	0	156.33	5.81	4	5	53.07	2.11	2	2						0							280.37	6.55	5	7					946	103.41	5.5415
DBB_16900	uroporphyrinogen decarboxylase (uro-d)	10.42	1	3	3	7	4.25257e+07	4.32661e+07	6359972	2.25753e+07	2.03989e+07	0	0		0			128.02	7.03	2	4		0			67.62	8.59	2	3		0											384	43.5412	5.23682
DBB_32480	molybdopterin oxidoreductase	10.37	1	3	3	5	3.33725e+06	6.13415e+06	0	0	6.64537e+06	0	0	63.39	6.12	2	2	60.37	7.18	2	3										0											376	40.6701	5.61768
DBB_34330	deaminase mtad/dadd	10.37	1	3	3	18	3.30276e+07	3.48257e+07	1.40584e+07	1.84255e+07	1.23746e+07	1.64879e+07	0	130.62	6.91	2	3	193.7	6.91	2	4		0			153.38	7.14	2	4	124.86	6.91	2	4	118.41	6.91	2	3					434	46.2662	5.04639
DBB_14490	f420 menaquinone cofactor biosynthesis	10.28	1	3	3	5	0	0	0	1.83853e+06	0	1.56278e+07	0														0							142.96	10.28	3	5					360	39.9159	5.56689
DBB_45140	mannose-1-phosphate guanylyltransferase/mannose-6-phosphate isomerase	10.23	1	5	5	9	39598925	0	0	5.90743e+06	0	1.88498e+07	0		0								0			155.05	8.74	4	5					94.51	6.82	3	4					469	51.5324	5.12256
DBB_52540	alpha-helical ferredoxin	10.2	1	3	4	19	3.76605e+07	4.04525e+07	1.60447e+07	1.13475e+07	7.20764e+06	7.89814e+06	0	150	4.99	2	3	185.52	4.99	2	4	157.19	10.2	4	6	157.96	4.99	2	4		0			68	4.99	2	2					461	52.3005	6.07471
DBB_12410	signal transduction response regulator antiterminator	10.05	1	2	2	6	9.01531e+06	1.11045e+07	3.67272e+06	0	0	0	0	53.65	10.05	2	2	87.39	10.05	2	4		0																			189	20.9689	5.80811
DBB_42670	beta-lactamase class-a	9.97	1	3	3	4	3.54882e+06	0	0	0	0	6.64129e+06	0		0																			71.86	9.97	3	4					301	32.7949	7.41553
DBB_25500	dna gyrase subunit b	9.91	1	7	7	36	3.02058e+07	1.71417e+07	1.58287e+07	2.04098e+07	3.60152e+07	2.37248e+07	0	277.54	5.45	4	8	269.11	7.06	5	7	436.93	6.82	5	11	279.14	7.06	5	10		0				0							807	90.449	5.57959
DBB_29230	hypothetical protein	9.91	1	4	4	6	0	0	0	9.18553e+06	2.29878e+06	0	0		0											138.43	9.91	4	6		0				0							343	37.8093	7.86963
DBB_4940	atpase aaa-3	9.88	1	3	3	6	1.03491e+07	0	1.93776e+07	1.35661e+07	5022900	8.33144e+06	0		0							78.61	6.17	2	3	85.37	6.17	2	3		0				0							324	36.178	5.09717
DBB_47650	lps-assembly lipoprotein lpte	9.88	1	2	2	2	0	0	0	2.61266e+06	0	8.33089e+06	0														0							57.28	9.88	2	2					172	17.3897	4.81787
DBB_26110	hydrogenase maturation factor hypb	9.87	1	2	2	4	0	6.2841e+06	6.41515e+06	8.50091e+06	4.24627e+06	0	0						0			95.73	9.87	2	2		0			64.82	9.87	2	2									223	24.1892	4.75439
DBB_26290	hiran domain	9.8	1	2	2	4	7.59648e+06	8.61144e+06	2.62259e+06	5.93525e+06	4.21607e+06	3.73431e+06	0	198.57	9.8	2	4		0				0				0				0				0							245	28.265	5.33838
DBB_21130	alcohol dehydrogenase iron-type/glycerol dehydrogenase glda	9.79	1	3	3	4	0	0	0	4.68997e+06	9.20526e+06	1.60688e+07	0										0			95.31	9.79	3	4		0				0							388	42.0058	5.07178
DBB_27320	alpha-helical ferredoxin	9.7	1	5	5	10	3.74366e+07	3.70719e+07	1.72395e+07	8.14738e+06	1.19998e+07	51079747	0	31.11	4.66	2	2		0			85.77	5.04	3	4	74.62	5.04	3	4		0				0							536	60.5344	5.74463
DBB_34320	purine nucleoside phosphorylase	9.64	1	2	2	11	15671996	8.38628e+06	2.13125e+06	8.09534e+06	8.54718e+06	1.29269e+07	0		0				0				0			123.14	9.64	2	5	114.02	9.64	2	4	69.59	9.64	2	2					280	30.3572	6.07471
DBB_43160	s-adenosyl-l-methionine-dependent methyltransferase	9.63	1	2	2	3	1.43799e+07	1.53725e+07	6.72536e+06	0	4.48021e+06	1.632e+07	0		0				0				0								0			82.96	9.63	2	3					218	24.1109	5.021
DBB_25650	cobyrinic acid a c-diamide synthase cbia	9.55	1	4	4	8	6.12488e+06	5.30746e+06	5.22465e+06	5.77595e+06	0	6.14061e+06	0		0				0			186.04	7.01	3	6	77.52	4.88	2	2						0							471	51.063	5.68115
DBB_29250	signal transduction response regulator receiver domain	9.45	1	4	4	7	0	0	0	1.74634e+07	0	0	0													290.18	9.45	4	7													487	53.2782	6.68311
DBB_34740	protein of unknown function duf469	9.43	1	2	2	6	85866979	1.97901e+08	6.54936e+06	3.50598e+07	4.87517e+06	8.12294e+07	0		0			88.17	9.43	2	4		0			45.9	9.43	2	2		0				0							106	11.9039	4.67822
DBB_39520	rna polymerase sigma factor rpod	9.39	1	7	7	45	2.88554e+07	5.1742e+07	2.79535e+07	2.13309e+07	1.17669e+07	1.51858e+07	0	178.59	6.59	4	6	335.9	9.39	7	12	290.18	7.74	4	9	216.96	7.74	4	8	109.28	3.13	2	4	172.02	5.11	3	6					607	69.0793	5.65576
DBB_34500	amp-dependent synthetase/ligase	9.29	1	5	5	40	3.31463e+07	2.90687e+07	1.74787e+07	1.60806e+07	8.94659e+06	1.94001e+07	0	195.06	6.56	3	6	294.38	8.01	4	10	185.95	7.83	4	7	150.64	6.56	3	6	117.17	4.55	2	4	134.91	9.29	5	7					549	61.8369	5.57959
DBB_48200	4fe-4s ferredoxin-type iron-sulphur binding domain	9.17	1	3	3	11	31321541	34768905	1.35887e+07	6.64562e+07	1.35641e+07	1.81318e+07	0		0				0			173.22	7.22	2	3		0			158.65	9.17	3	4	162.92	7.22	2	4					360	39.9622	4.83057
DBB_11190	xdhc- coxi	9.17	1	3	3	11	0	0	1.05138e+07	1.79345e+07	6.4816e+06	1.11023e+07	0									125.37	5.73	2	4	98.42	9.17	3	5	41.91	5.73	2	2		0							349	37.4679	5.05908
DBB_45240	rna polymerase sigma factor region 2	9.09	1	3	3	9	8.8409e+06	1.62021e+07	4.31355e+06	2.38391e+06	702864	5.65268e+06	0	82.24	6.58	2	2	108.03	6.58	2	3	60.5	6.58	2	2		0				0			80.34	6.58	2	2					319	37.2166	6.85889
DBB_21630	outer membrane protein assembly factor bamd	9.01	1	2	2	14	3.83502e+07	5.79886e+07	2.33096e+07	3.38944e+07	2.8841e+07	9.84624e+07	3.16396e+06	79.88	9.01	2	3		0			50.98	9.01	2	2	69.34	9.01	2	3	66.29	9.01	2	2	108.47	9.01	2	4		0			222	25.7591	5.43994
DBB_7330	nicotinate phosphoribosyltransferase	8.95	1	3	3	11	1.50212e+06	1.61263e+07	1.03391e+07	1.5388e+07	3.55609e+06	1.89218e+06	0	118.43	7.16	2	2	61.8	5.12	2	2	121.88	5.63	2	3		0			52.28	5.63	2	2	126.59	7.16	2	2					391	45.1948	5.96045
DBB_9620	serine dehydratase beta chain	8.91	1	3	3	21	6.59399e+07	9.60487e+07	1.7382e+07	2.12547e+07	1.50047e+07	20890261	0	186.74	7.18	2	4	103.78	7.18	2	4	121.34	8.91	3	4	85.29	8.91	3	3	80.79	8.91	3	3	60.18	5.94	2	3					404	42.7971	5.03369
DBB_52990	d-lysine 5 6-aminomutase alpha subunit	8.85	1	4	4	26	2.96203e+07	3.36221e+07	1.54641e+07	7.81104e+06	11902633	6.30986e+06	0	355.04	8.85	4	7	314.26	8.85	4	6	125.25	3.08	2	4	149.76	5.58	3	4	87.99	3.08	2	3	66.44	3.08	2	2					520	57.281	4.99561
DBB_14900	phosphoribosylformylglycinamidine cyclo-ligase	8.67	1	3	3	14	3.63342e+07	28952337	4.83897e+07	2.25536e+07	7.47928e+06	1.92882e+07	0	122.85	6.07	2	4		0			175.16	6.07	2	4	56.55	5.49	2	2		0			184.73	6.07	2	4					346	36.8888	4.7417
DBB_50820	deoxyxylulose-5-phosphate synthase	8.66	1	5	5	32	1.89805e+07	3.08934e+07	1.29737e+07	1.82657e+07	8.50974e+06	1.44734e+07	0	155.59	5.56	3	4	310.62	8.66	5	7	291.23	6.65	4	6	209.75	6.65	4	6	82.72	2.63	2	3	216	6.65	4	6					647	69.6278	6.39209
DBB_47630	ribonuclease e/g	8.64	1	3	3	12	1.32321e+07	3.225e+07	4.92876e+06	0	4.10985e+06	3.16307e+06	0	121.11	8.64	3	3	487.73	8.64	3	9		0								0				0							486	54.5411	9.30518
DBB_32940	pilus retraction protein pilt	8.48	1	3	3	11	0	8.39042e+06	5.71492e+06	3.80494e+06	5.31242e+06	3.29161e+06	0		0				0			137.94	8.48	3	5	138.95	8.48	3	4	34.87	5.4	2	2		0							389	43.2545	7.07861
DBB_19310	polysaccharide export protein	8.41	1	5	5	9	7.90912e+06	0	0	7.56428e+06	5.6256e+06	1.86148e+07	0		0											61.15	3.29	2	3		0			117.22	6.58	4	6					547	60.7331	7.50342
DBB_12370	haemerythrin-like	8.36	1	2	2	8	0	7.89392e+06	0	6.51825e+06	2.13104e+06	0	0					105.5	8.36	2	3					56.04	8.36	2	3	38.92	8.36	2	2									275	30.7339	5.16064
DBB_42950	sel1-like repeat	8.26	1	3	3	19	1.93525e+07	2.14328e+07	1.50066e+07	1.50662e+07	8.56284e+06	9.20229e+06	0	51.88	4.84	2	2	137.25	8.26	3	4	148.13	8.26	3	6	140.09	5.41	2	5	48.84	5.41	2	2		0							351	38.3018	8.48486
DBB_45320	consensus disorder prediction	8.25	1	3	3	26	1.71543e+07	2.24207e+07	1.58477e+07	1.58122e+07	1.40198e+07	1.80646e+07	0	128.09	8.25	3	5	126.06	8.25	3	6	117.56	4.5	2	4	148.1	4.5	2	4	168.38	4.5	2	4	71.72	4.5	2	3					400	42.979	4.729
DBB_2920	cell division protein ftsz	8.23	1	3	3	3	0	0	9.41405e+06	9.37907e+06	0	0	0									96.57	8.23	3	3		0															401	42.7363	5.2876
DBB_2630	histone deacetylase domain	8.18	1	4	4	23	1.19979e+07	1.02154e+07	1.0559e+07	6.33055e+06	1.13355e+07	5.30051e+06	0	160.84	6.14	3	5	127.54	6.14	3	4	137.15	8.18	4	6	86.51	4.09	2	3	49.69	3.64	2	3	47.97	3.64	2	2					440	49.0834	5.19873
DBB_11530	acyl-coa dehydrogenase/oxidase c-terminal	8.17	1	5	5	21	5.23027e+07	5.45656e+07	2.13255e+07	0	0	7.39796e+06	0	216.68	8.17	5	8	268.18	7	4	7	192.72	7	4	6										0							600	65.2319	6.29053
DBB_23020	bacteriophage ci repressor	8.17	2	2	2	4	0	0	5.56699e+06	2.87218e+06	0	1.75989e+07	0		0				0			99.95	8.17	2	4		0				0				0							257	28.4698	6.55127
DBB_6730	meta-pathway of phenol degradation putative	8.15	1	2	2	4	0	0	0	1.14438e+06	0	2.5684e+07	0														0							244.95	8.15	2	4					319	35.085	4.86865
DBB_25210	rmlc-like jelly roll fold	8.12	1	3	3	6	1.75608e+07	0	1.00669e+07	8.26117e+06	5446353	7.12842e+06	0	58.83	4.41	2	4						0				0				0			59.17	5.34	2	2					431	47.6846	6.17627
DBB_26130	nitroreductase	8.09	1	2	2	2	0	0	0	6.37577e+06	2.11734e+06	1.03867e+07	0														0				0			72.86	8.09	2	2					272	29.8959	7.98682
DBB_14390	capsular polysaccharide synthesis cpsb/capc	8.03	1	2	2	3	0	0	0	1.49349e+07	0	2.33356e+07	0													81.44	8.03	2	3						0							249	27.5259	5.78271
DBB_41260	thiazolinyl imide reductase	7.92	1	2	2	5	0	9.68172e+06	0	0	5.36982e+06	7.72167e+06	0						0											96.56	7.92	2	3	57.24	7.92	2	2					366	39.2466	6.46826
DBB_50990	adenine deaminase	7.91	1	4	4	27	1.53427e+07	1.57112e+07	1.08477e+07	1.10294e+07	7.11549e+06	9.31616e+06	0	126.54	7.91	4	6	157.21	6.4	3	5	129.84	3.2	2	4	83.06	3.2	2	3	83.37	3.2	2	3	164.95	6.4	3	6					594	64.7655	5.08447
DBB_25290	aldolase-type tim barrel	7.89	1	5	5	36	1.09639e+08	1.04361e+08	6.17073e+07	4.14213e+07	6.5599e+07	8.32359e+07	0	78.49	2.94	3	6	75.88	6.42	3	6	62.85	2.94	3	6	86.35	2.94	3	8		0			112.16	4.4	4	10					545	59.288	8.1626
DBB_670	uridylate kinase	7.88	1	2	2	2	13688334	1.34508e+07	1.30565e+07	9.65113e+06	0	1.3953e+07	0	50.89	7.88	2	2		0				0				0								0							241	25.9556	7.60596
DBB_47740	ppm-type phosphatase domain	7.69	1	2	2	4	0	1.12787e+07	0	5.31924e+06	0	0	0						0			88.41	7.69	2	2	82.02	7.69	2	2													260	28.3211	4.95752
DBB_5240	dna-binding hth domain tetr-type	7.69	1	2	2	2	0	0	0	1.07797e+07	0	1.11204e+07	0													66.24	7.69	2	2						0							208	23.4631	5.32568
DBB_32980	scramblase	7.69	1	2	2	2	0	0	0	0	0	9.17355e+06	0																					30.97	7.69	2	2					195	22.1301	5.66846
DBB_50680	roadblock/lamtor2 domain	7.63	1	2	2	41	1.8983e+07	7.45636e+07	2.6504e+07	2.36767e+07	1.35742e+07	1.89391e+07	0	167.72	7.63	2	9	200.34	7.63	2	10	110.31	7.63	2	6	163.79	7.63	2	7	112.29	7.63	2	5	106.11	7.63	2	4					131	14.4155	4.61475
DBB_28060	prokaryotic membrane lipoprotein lipid attachment site profile.	7.62	1	3	3	5	7.88483e+06	0	1.27711e+07	1.46663e+07	1.20101e+07	1.46601e+07	0		0				0				0				0				0			124.27	7.62	3	5					302	33.4675	6.63916
DBB_22550	type iv pilus secretin pilq	7.6	1	6	6	9	0	0	11889277	2.16891e+07	1.99408e+07	2.65845e+07	0		0								0				0				0			180.32	7.6	6	9					789	84.8629	4.75439
DBB_24000	trna-guanine transglycosylase	7.47	1	2	2	9	1.40433e+07	1.96073e+07	5675644	2.24886e+06	0	0	0	175.87	7.47	2	3	154.32	7.47	2	3	105.67	7.47	2	3		0															375	42.6949	6.7417
DBB_37490	prokaryotic membrane lipoprotein lipid attachment site profile.	7.37	1	4	4	6	0	6630595	4.25699e+06	2.15933e+06	5.6102e+06	8.92475e+06	0						0				0				0			51.56	3.68	2	2	116.33	5.89	3	4					543	58.2811	4.95752
DBB_51790	amidohydrolase 3	7.33	1	4	4	17	0	0	3319895	1.16938e+07	4.61727e+06	1.27365e+07	0									69.65	3.95	2	3	286.76	7.33	4	9		0			180.65	6.02	3	5					532	58.2753	5.50342
DBB_51210	bordetella uptake gene	7.26	1	2	2	5	5.31227e+06	1.07558e+07	2.16603e+06	0	0	5.05039e+06	0	101.71	7.26	2	2	143.73	7.26	2	3		0												0							317	34.0679	9.02686
DBB_3900	pyridoxal phosphate-dependent transferase	7.26	1	2	2	19	1.34507e+07	2.67213e+07	7.49488e+06	1.28097e+07	5.94506e+06	4.37182e+06	0		0			256.07	7.26	2	7	147.29	7.26	2	5		0			150.09	7.26	2	4	81.35	7.26	2	3					358	38.7277	5.0083
DBB_5730	arginine biosynthesis protein argj	7.22	1	3	3	9	1.3979e+07	9.55355e+06	7.59799e+06	0	0	0	0	72.23	7.22	3	4	42.71	4.9	2	2	72.32	4.9	2	3																	388	40.9548	5.21143
DBB_44540	dtdp-glucose 4 6-dehydratase	7.12	1	3	3	16	1.48199e+07	1.68696e+07	1.92242e+07	1.77144e+06	9.72814e+06	9.21737e+06	0	115.24	7.12	3	5	99.99	5.13	2	5		0				0			73.78	5.13	2	3	75.48	5.13	2	3					351	39.5662	5.16064
DBB_30830	acrylyl-coa reductase acui	7.12	1	2	2	5	6.86964e+06	1.31265e+07	0	4.28915e+06	5.81248e+06	0	0		0				0								0			185.92	7.12	2	5									337	35.7402	5.52881
DBB_25940	rna polymerase sigma factor 54 interaction domain	7.11	1	3	3	17	7.89716e+06	1.56482e+07	7.78829e+06	6.31764e+06	0	5.47945e+06	0	54.89	4.74	2	2	124.05	7.11	3	4	111.4	5.14	2	4	99.77	7.11	3	4					80.09	7.11	3	3					506	57.452	8.76318
DBB_10910	amidase signature (as) superfamily	7.1	1	2	2	2	0	9427271	0	0	0	0	0					37.93	7.1	2	2																					493	52.7387	6.55127
DBB_39660	consensus disorder prediction	7.1	1	3	3	4	0	0	0	9.6091e+06	0	0	0													128.49	7.1	3	4													479	50.7893	4.77979
DBB_16650	cell division coordinator cpob	7.03	1	2	2	8	0	0	1.46826e+07	1.00429e+07	1.03425e+07	2.46425e+07	0		0								0			57.42	7.03	2	3		0			168.95	7.03	2	5					256	28.1653	5.42725
DBB_3850	tetrapyrrole methylase	6.97	1	2	2	12	2.34369e+07	4.5669e+07	2.95174e+07	4.67713e+07	4.07795e+07	7.59914e+07	0	75.25	6.97	2	2		0				0			173.85	6.97	2	6	130.8	6.97	2	4		0							244	26.1537	6.80029
DBB_4980	von willebrand factor type a	6.97	1	4	4	11	1.97864e+07	1.62916e+07	7.45096e+06	0	0	8.66892e+06	0	105.32	3.4	2	4	96.08	5.51	3	4		0				0							74.17	3.08	2	3					617	67.1151	5.61768
DBB_24560	rna polymerase sigma factor 54 interaction domain	6.92	1	4	4	9	1.4592e+07	3.00039e+07	0	8.01537e+06	3.44889e+06	0	0	52.11	3.16	2	3		0							51.36	5.34	3	3	45.71	5.53	3	3		0							506	58.2079	8.00146
DBB_29660	alpha-helical ferredoxin	6.89	1	7	7	31	1.27324e+07	2.5124e+07	1.01403e+07	4.11005e+06	3.52267e+06	8.40344e+06	0	142.73	2.49	3	5	370.33	6.89	7	11	110.75	1.74	2	3	108.89	2.49	3	5	71.75	2.74	3	3	80.49	2.49	3	4					1204	134.143	7.60596
DBB_27770	phosphoglycerate mutase 2 3-bisphosphoglycerate-independent	6.88	1	4	4	27	2.15549e+07	3.14764e+07	1.53679e+07	1.56255e+07	9.09708e+06	1.65375e+07	0	140.09	5.3	3	5	117.82	5.3	3	5	62.44	3.93	2	2	173.86	5.3	3	6	125.68	3.73	2	4	134.12	6.88	4	5					509	54.3951	5.07178
DBB_29700	energy-dependent translational throttle protein etta	6.79	1	4	4	5	0	0	0	1.25449e+07	0	3.69065e+06	0													148.87	6.79	4	5						0							560	63.0061	5.24951
DBB_2960	udp-n-acetylmuramate--l-alanine ligase	6.78	1	3	3	7	0	1.43476e+07	0	1.07461e+07	0	6.70128e+06	0						0							82.92	6.78	3	4					69.08	4.81	2	3					457	49.9955	6.03662
DBB_41710	trna-2-methylthio-n(6)-dimethylallyladenosine synthase miab	6.74	1	3	3	15	2.09896e+07	2.07061e+07	1.15425e+07	1.39004e+07	1.06425e+07	1.36012e+07	0		0			83.7	4.94	2	3	100.6	3.37	2	4	77.58	3.37	2	3	53.1	3.37	2	3	44.31	3.37	2	2					445	49.8796	6.12549
DBB_27260	sulfur carrier protein fdhd	6.72	1	2	2	10	9.95714e+06	1.14294e+07	4.60467e+06	8.10059e+06	4.18764e+06	6.51715e+06	0		0			124.05	6.72	2	3		0			119.03	6.72	2	4	103.61	6.72	2	3		0							268	28.7008	5.46533
DBB_29940	acyl-coa dehydrogenase/oxidase c-terminal	6.67	1	2	3	6	2.10738e+08	8.53443e+07	214630319	6.57472e+08	173119591	5.30315e+08	0	81.2	6.67	3	6		0				0				0				0				0							600	65.5844	5.45264
DBB_390	alpha-helical ferredoxin	6.65	1	2	2	2	0	0	0	4.12696e+06	2.97232e+06	0	0														0			41.88	6.65	2	2									346	38.7282	5.60498
DBB_39480	tetratricopeptide repeat	6.59	1	4	4	13	7.55968e+06	9344965	6.58851e+06	7.16237e+06	0	3.86504e+06	0		0			59.44	3.29	2	2	147.12	6.59	4	5	130.49	3.29	2	4					43.25	3.29	2	2					577	63.5207	4.84326
DBB_44110	hypothetical protein	6.53	1	3	3	16	0	0	0	22432013	7.93215e+06	1.93153e+07	2.61836e+06													173.05	6.53	3	6	99.64	4.05	2	4	103.75	4.05	2	4	37.6514	4.28	2	2	444	49.6856	4.50049
DBB_35460	glutamate racemase	6.51	1	2	2	6	6.84628e+06	1.18199e+07	6.22496e+06	6.43391e+06	0	4.79796e+06	0		0			58	6.51	2	3	77.19	6.51	2	3		0				0				0							261	28.862	8.71924
DBB_47080	pyruvate phosphate dikinase	6.5	1	5	5	11	1.76285e+07	1.78066e+07	6.53447e+06	0	0	0	0	87.72	2.98	2	3	204.71	6.5	5	8		0				0															907	99.7264	5.68115
DBB_320	putative zinc- or iron-chelating domain containing protein	6.44	1	2	2	8	0	0	1.37427e+07	8.51375e+06	5.73633e+06	14066106	0									78.48	6.44	2	4	68.1	6.44	2	4		0				0							233	26.2769	4.99561
DBB_47230	phosphoribosyltransferase-like	6.42	1	2	2	5	1.74284e+07	3.03601e+07	0	0	0	9.31232e+06	0		0			166.11	6.42	2	5		0												0							327	36.6645	5.23682
DBB_14300	protein translocase subunit seca	6.42	1	5	5	10	0	2.08591e+07	1.27648e+07	8.16817e+06	3.86798e+06	8.92058e+06	0		0				0			92.84	3.69	3	4	95.72	3.69	3	4	43.3	2.62	2	2		0							841	94.5911	5.80811
DBB_400	alpha-helical ferredoxin	6.36	1	2	2	2	0	0	7.11033e+06	15281536	4.99035e+06	13705490	0										0				0			71.99	6.36	2	2		0							283	32.0945	5.19873
DBB_23660	peptidase m16 c-terminal	6.24	1	2	2	4	4.25706e+07	2.39555e+07	4.4333e+06	0	0	0	0		0			147.87	6.24	2	4		0				0															433	47.6686	4.88135
DBB_20940	rnd efflux pump membrane fusion protein	6.23	1	2	2	3	0	0	0	4.82034e+06	0	4.47475e+06	0													119.66	6.23	2	3						0							385	41.876	8.17725
DBB_39550	phosphocarrier protein hpr-like	6.19	1	2	3	18	2.26808e+07	2.43004e+07	2.62081e+07	9.64966e+06	7.32605e+06	2.77818e+07	0	110.76	6.19	3	4	101.76	4.59	2	3	133.46	6.19	3	6	97.39	4.59	2	3	41.47	4.59	2	2		0							436	50.1967	6.63916
DBB_7210	trna u34 carboxymethyltransferase	6.19	1	2	2	10	24651489	2.43592e+07	1.10754e+07	4.48517e+06	6.7531e+06	7.51324e+06	0	132.5	6.19	2	3	173.86	6.19	2	4		0			135.89	6.19	2	3		0				0							323	36.4215	4.98291
DBB_31430	rossmann-like alpha/beta/alpha sandwich fold	6.04	1	2	2	2	0	0	0	7.10037e+06	0	4.26745e+06	0													45.03	6.04	2	2						0							331	36.1349	7.88428
DBB_39350	pilus retraction protein pilt	5.97	1	2	2	2	0	2.99821e+08	0	0	0	0	0					47.94	5.97	2	2																					352	38.5329	6.23975
DBB_39100	dna polymerase 1	5.94	1	4	4	5	1.61859e+07	2.32791e+07	1.01019e+07	0	0	0	0		0			113.51	5.94	4	5		0												0							892	98.8809	5.2749
DBB_47780	exonuclease rnase t/dna polymerase iii	5.93	1	2	2	2	2.85714e+06	3.05414e+06	2.56866e+06	3.92291e+06	0	0	0		0			49.96	5.93	2	2		0				0															472	53.83	5.36377
DBB_31420	hypothetical protein	5.91	1	2	2	2	0	5.48104e+06	3.09447e+06	1.35316e+07	0	0	0					39.47	5.91	2	2		0				0															406	43.342	6.18896
DBB_51290	nadph-dependent fmn reductase-like	5.85	1	2	2	7	0	0	0	1.1911e+07	0	1.35062e+07	0										0			95.47	5.85	2	5		0			53.29	5.85	2	2					188	20.3904	7.23975
DBB_15830	hydroxylamine reductase	5.77	1	3	3	12	0	0	0	2.72396e+07	1.10317e+07	9.58887e+06	0													260.22	5.77	3	7	50.19	2.98	2	2	97.85	5.77	3	3					537	57.5673	5.23682
DBB_8090	phosphoglycerate kinase	5.75	1	2	2	2	0	2.4195e+07	8.60388e+06	0	0	0	0						0			42.12	5.75	2	2																	400	41.5828	5.5415
DBB_22030	alpha-helical ferredoxin	5.71	1	2	2	11	1.77787e+07	1.5038e+07	5.30188e+06	1.48535e+07	1.2342e+07	1.28243e+07	0	146.21	5.71	2	3	197.52	5.71	2	4		0			185.36	5.71	2	4		0				0							403	44.6302	5.22412
DBB_31950	[fefe]-hydrogenase h-cluster maturation gtpase hydf	5.71	1	2	2	10	4.11702e+06	9.15617e+06	7.94814e+06	1.24939e+07	0	0	0		0			87.61	5.71	2	3	91.55	5.71	2	4	89.16	5.71	2	3													403	44.1099	5.0083
DBB_26970	peptidase m18	5.56	1	2	3	8	1.20876e+07	1.17717e+07	3.47374e+07	0	6.81233e+06	0	0	77.03	3.94	2	3	85.01	3.94	2	3	42.76	3.47	2	2						0											432	47.293	6.37939
DBB_33470	n-acylglucosamine 2-epimerase (glcnac 2-epimerase)	5.52	1	3	3	12	0	5.87453e+07	0	1.25127e+07	8848600	0	0		0			129.63	4	2	5					175.45	4	2	4	69.34	3.72	2	3									725	78.9338	5.89697
DBB_4040	rna polymerase sigma factor 54	5.46	1	2	2	2	0	0	6.32079e+06	4.38135e+06	0	5.9498e+06	0									79.62	5.46	2	2		0								0							476	54.3337	5.30029
DBB_41520	morn motif	4.95	1	2	2	2	2.23382e+07	4.29091e+06	1.44492e+07	1.01464e+07	0	0	0		0				0				0			54.13	4.95	2	2													465	48.7232	5.17334
DBB_39310	consensus disorder prediction	4.95	1	2	2	2	0	0	4.30326e+06	1.14885e+07	1.19271e+07	5.6402e+06	0										0				0				0			60.65	4.95	2	2					444	49.1923	4.41162
DBB_18280	outer membrane protein bacterial	4.85	1	2	2	2	0	0	1.03044e+07	2.14392e+07	5.11039e+06	0	0					55.6	4.85	2	2		0				0				0											495	55.2915	7.23975
DBB_45970	malic oxidoreductase	4.7	1	2	2	2	23807501	3.10009e+07	1.60786e+07	1.79523e+07	8.54011e+06	14311651	0		0			78.71	4.7	2	2		0				0				0				0							575	62.4689	6.04932
DBB_27680	tail specific protease	4.59	1	2	2	2	0	4.50101e+06	3.45752e+06	0	0	6.2523e+06	0						0				0											57.9	4.59	2	2					414	45.1587	5.46533
DBB_50340	nad-dependent dna ligase	4.52	1	3	3	6	2.85168e+06	5.24195e+06	616199	0	0	0	0	59.5	3.39	2	3	48.8	4.52	3	3		0				0															619	68.064	5.8335
DBB_52950	lysine-2 3-aminomutase	4.5	1	2	2	6	2.5834e+07	2.75577e+07	4.63009e+06	1.2505e+07	0	0	0	54.15	4.5	2	2	42.08	4.5	2	2		0			42.55	4.5	2	2													422	48.8246	6.97607
DBB_41470	consensus disorder prediction	4.47	1	3	3	3	0	0	0	3.28037e+06	0	3.65289e+06	0														0							109.4	4.47	3	3					827	92.2239	5.21143
DBB_4560	acyl-coa dehydrogenase/oxidase c-terminal	4.42	1	2	2	5	1.76703e+07	1.1082e+07	9.67833e+06	1.51982e+07	9.60274e+06	6.54978e+06	0		0				0				0			163.22	4.42	2	3	46.82	4.42	2	2		0							566	65.1099	5.33838
DBB_43800	probable glycine dehydrogenase (decarboxylating) subunit 2	4.32	1	2	2	6	8.25537e+06	1.73487e+07	0	0	3.29886e+06	0	0	39.89	4.32	2	2	125.25	4.32	2	4										0											486	53.3676	5.61768
DBB_1070	pyridoxal phosphate-dependent transferase	4.29	1	2	2	4	0	0	0	0	6.41473e+06	0	0													53.74	4.29	2	2	53.42	4.29	2	2									396	42.5949	5.84619
DBB_35340	signal transduction response regulator receiver domain	4.25	1	2	2	3	0	0	0	0	0	0	0													63.57	4.25	2	3													447	49.1942	4.93213
DBB_41230	amp-dependent synthetase/ligase	4.22	1	4	4	6	0	0	0	0	0	1.1963e+07	0		0																			167.49	4.22	4	6					1160	127.278	6.354
DBB_13740	thiazole biosynthesis thih	4.1	1	2	2	4	0	0	0	1.45557e+07	0	1.30355e+07	0														0							147.4	4.1	2	4					366	41.0216	5.90967
DBB_39740	potassium uptake protein trka	3.96	1	2	2	2	7.83023e+06	9.73223e+06	3.86302e+06	0	0	0	0		0				0			46.65	3.96	2	2																	454	49.8406	5.94775
DBB_41250	amp-dependent synthetase/ligase	3.74	1	10	10	15	0	0	0	0	0	1.17793e+07	0																					471.97	3.74	10	15					2863	313.086	5.56689
DBB_31920	[fefe]-hydrogenase maturation hydg radical sam	3.62	1	2	2	4	0	0	6.88792e+06	1.14505e+07	0	1.11602e+07	0										0			69.44	3.62	2	4						0							470	52.9002	5.77002
DBB_13980	von willebrand factor type a	3.44	1	7	7	41	2.02258e+07	2.19632e+07	5.39964e+06	1.15612e+07	5.98545e+06	1.12464e+07	0	323.1	2.51	5	9	390.13	2.86	5	9	35.27	1.24	2	2	353.2	3.17	6	10	165.96	1.93	4	5	190.48	1.82	4	6					2587	270.596	3.9292
DBB_27880	uvrabc system subunit a	3.41	1	3	3	4	0	1.46259e+07	2.8333e+06	7.98272e+06	0	4.71984e+06	0						0				0			36.67	2.07	2	2					56.01	2.59	2	2					967	106.779	7.6792
DBB_36970	twin-arginine translocation pathway signal sequence	3.4	1	2	2	13	8.72035e+06	1.18927e+07	4.21971e+06	1.14051e+07	9.8758e+06	8.06689e+06	0	72.93	3.4	2	2	90.53	3.4	2	3		0			96.81	3.4	2	3	96	3.4	2	3	73.51	3.4	2	2					529	59.1098	7.95752
DBB_43080	lps-assembly protein lptd	3.31	1	2	2	3	0	0	0	0	0	2.68711e+06	0																					63.41	3.31	2	3					755	84.3453	4.80518
DBB_52200	adenosylcobinamide amidohydrolase cbiz	3.14	1	2	2	2	5.83803e+08	0	0	0	0	0	0	31.21	3.14	2	2		0																							668	72.2108	6.75635
DBB_17840	dna methylase adenine-specific	3.01	1	5	5	25	1.11762e+07	1.47239e+07	7.07497e+06	6.6785e+06	0	8.17469e+06	0	48.7	1.11	2	3	130.44	2.52	4	5	94.48	1.66	3	5	165.21	2.52	4	6					201.29	2.52	4	6					1626	183.443	6.58057
DBB_15800	co dehydrogenase alpha-bundle	2.91	1	2	2	3	0	0	0	5.74648e+06	6.44144e+06	0	0													54.98	2.91	2	3		0											654	70.5016	6.34131
DBB_46040	nagb/rpia transferase-like	2.88	1	2	2	4	0	0	0	1.11781e+07	0	0	0													177.06	2.88	2	4													728	81.5087	6.56592
DBB_50350	dynamin superfamily	2.28	1	2	2	3	0	0	0	4.82881e+06	0	0	0										0			39.54	2.28	2	3													744	84.056	5.50342
DBB_4680	hypothetical protein	0.96	1	2	2	2	4.93219e+08	0	0	0	1.73091e+07	0	0		0			23.9	0.96	2	2						0				0											1457	163.336	5.32568

## Sheet: Membrane fraction
Accession	Description	ΣCoverage	Σ# Proteins	Σ# Unique Peptides	Σ# Peptides	Σ# PSMs	A1: Area	A2: Area	A3: Area	B1: Area	B2: Area	B3: Area	C1-3: Area	Score A1	Coverage A1	# Peptides A1	# PSM A1	Score A2	Coverage A2	# Peptides A2	# PSM A2	Score A3	Coverage A3	# Peptides A3	# PSM A3	Score B1	Coverage B1	# Peptides B1	# PSM B1	Score B2	Coverage B2	# Peptides B2	# PSM B2	Score B3	Coverage B3	# Peptides B3	# PSM B3	Score C1-3	Coverage C1-3	# Peptides C1-3	# PSM C1-3	# AAs	MW [kDa]	calc. pI
DBB_23930	sulphate adenylyltransferase	87.94	1	40	40	3712	6.73515e+08	2.52862e+09	1.17353e+09	1.36254e+09	4.36516e+08	2.18046e+08	2.62296e+07	13166.5	80.61	36	525	20131.7	86.29	38	797	15990.4	84.63	37	621	18092.5	81.32	35	696	11397.5	79.2	33	449	13198.6	74.47	28	568	1899.93	39.01	14	56	423	46.7425	5.30029
DBB_44920	acetolactate synthase small subunit	81.37	1	10	10	117	9.29058e+06	3.28967e+07	1.53231e+07	1.18101e+07	3.43467e+06	3.25177e+06	0	531.33	54.04	6	21	976.98	78.88	9	26	993.91	73.91	8	24	619.24	53.42	7	15	455.26	73.91	8	14	424.98	63.98	7	17		0			161	17.9776	6.69775
DBB_16590	chaperonin cpn60	80.55	1	37	37	2335	3.84505e+08	1.02785e+09	5.73556e+08	5.83354e+08	1.97851e+08	1.5458e+08	8.14472e+06	15553.7	75.64	33	365	20315.4	74.18	32	524	14971	68.36	30	364	17919.4	68.36	30	433	10838.4	68	29	273	12274	77.27	32	337	1768.3	28.18	11	39	550	58.1033	5.12256
DBB_39860	phosphoglycerate kinase	78.06	1	19	19	215	6.56733e+06	2.5945e+07	2.11988e+07	2.32201e+07	7.86254e+06	5.82282e+06	0	617.6	30.87	8	20	1468.75	68.62	16	46	1368.74	52.55	14	40	1740.22	66.07	17	55	912.29	40.05	11	28	713.15	43.62	12	26					392	41.0442	5.08447
DBB_1660	translation elongation factor ef1b/ribosomal protein s6	77.56	1	8	8	72	7.30253e+06	1.26101e+07	8.35958e+06	4.97247e+06	1.80989e+06	2.40605e+06	0	749.36	71.79	6	21	564.43	52.56	6	15	391.68	39.74	4	11	294.67	45.51	5	10	194.97	27.56	3	7	165.29	39.74	4	8					156	17.6207	4.44971
DBB_31620	dhh phosphoesterase superfamily	75.16	1	17	17	387	3.85393e+07	1.06104e+08	9.94928e+07	7.4927e+07	3.20738e+07	1.7947e+07	1.81653e+06	1841.8	64.38	15	64	2257.39	64.71	14	67	2391.01	64.71	14	70	2381.05	64.71	14	67	1608.48	64.38	13	59	1694.72	68.95	13	54	223.115	18.3	4	6	306	32.6509	4.84326
DBB_28600	translation elongation factor eftu/ef1a bacterial/organelle	75.13	1	6	22	892	2.67204e+08	7.16843e+08	3.69073e+08	2.47238e+08	8.42077e+07	6.54781e+07	6.29131e+06	4053.18	50	18	134	5769.35	65.83	21	178	5662.56	65.83	21	188	4358.52	59.05	20	145	2727.26	46.73	16	92	3748.87	60.05	18	140	501.271	18.09	6	15	398	43.5991	5.04639
DBB_44050	delta-aminolevulinic acid dehydratase	74.46	1	18	18	418	2.11886e+07	4.52745e+07	3.30091e+07	3.69848e+07	1.22404e+07	1.52336e+07	0	1820.49	74.46	18	76	2042.72	74.46	18	69	1817.99	74.46	18	74	2028.77	74.46	18	70	1508.28	66.15	17	64	1571.26	62.46	15	65					325	35.5951	6.12549
DBB_28870	ribosomal protein l6	74.01	1	12	12	339	7.99502e+07	2.07507e+08	1.27081e+08	1.30712e+08	4.75161e+07	2.47241e+07	2.78337e+06	1677.5	68.36	11	52	2232.51	74.01	12	65	1968.94	68.36	11	57	2043.16	69.49	11	65	1439.11	69.49	11	46	1265.69	59.32	9	43	377.233	29.38	4	11	177	19.1114	9.45166
DBB_29170	signal transduction response regulator receiver domain	73.41	1	24	24	551	6.8946e+07	2.87267e+08	1.44554e+08	1.54081e+08	2.02834e+07	0	6.72991e+06	2422.35	65.85	19	81	5087.43	70.24	22	143	4360.52	65.61	22	120	4838.87	73.41	24	135	1424.19	53.9	16	55					692.25	19.02	6	17	410	44.7793	5.57959
DBB_6770	dna recombination and repair protein reca	71.64	1	17	17	198	1.30998e+07	4.49238e+07	3.02459e+07	2.39895e+07	7.00938e+06	5.26762e+06	0	439.93	38.01	8	18	1482.27	71.64	16	56	1141.05	61.4	14	45	1187.82	52.92	13	42	325.5	29.24	7	15	384.08	27.49	6	22		0			342	36.5119	5.65576
DBB_28850	ribosomal protein l5 bacterial-type	71.51	1	14	14	340	4.08625e+07	1.01817e+08	7.49317e+07	4.21962e+07	1.83085e+07	2.32446e+07	1.7268e+06	1422.82	67.04	11	60	1619.88	71.51	14	58	1610.89	71.51	14	62	1430.99	67.6	12	52	1207.75	66.48	11	46	1235.21	62.57	10	57	168.31	24.58	3	5	179	20.1498	9.48096
DBB_29310	signal transduction response regulator receiver domain	71.24	1	15	15	197	6.10155e+06	5.91775e+07	1.83745e+07	6.29439e+07	1.11641e+07	2.16939e+06	2.7305e+06	448.97	21.07	5	13	1447.4	53.85	11	39	797.62	35.12	8	25	1938.22	71.24	15	58	978.22	45.15	10	36	432.95	24.08	6	13	519.802	13.04	3	13	299	32.902	5.12256
DBB_9370	phosphate acetyltransferase bacteria	71.08	1	30	30	683	2.75457e+07	6.63776e+07	4.69045e+07	4.59301e+07	1.26585e+07	1.75232e+07	1.11644e+06	2698.25	48.72	22	99	3591.29	55.84	25	116	4464.31	63.96	28	130	4611.51	64.25	28	134	2033.95	46.15	21	68	3432.18	59.54	25	131	173.172	5.56	3	5	702	76.8877	5.59229
DBB_45450	o-methyltransferase comt-type	70.14	1	15	15	249	0	7.80771e+06	8.40289e+06	3.53336e+07	1.06442e+07	1.36869e+07	0					468.34	40	8	18	517.2	37.39	8	22	2706.38	70.14	15	90	1246.16	32.46	8	44	1900.41	57.68	12	75					345	37.375	5.43994
DBB_29270	signal transduction response regulator receiver domain	70.13	1	8	8	94	766962	3.85292e+07	1.04646e+07	3.91729e+07	5.64113e+06	0	0	88.66	24.68	2	3	816.28	69.48	7	27	380.14	53.9	6	14	1009.76	70.13	8	37	273.44	41.56	5	13									154	17.0349	6.1001
DBB_22100	enoyl-coa hydratase/isomerase	68.24	1	42	42	831	5.53305e+07	1.20905e+08	8.99118e+07	1.05278e+08	3.38323e+07	1.753e+07	7.44719e+06	3650.62	44.58	29	111	4180.32	62.39	35	131	4926.41	55.29	36	150	5986.87	66.75	41	175	3499.11	48.57	31	119	3220.55	43.09	29	113	1127.46	23.16	14	32	803	86.4552	5.56689
DBB_28650	ribosomal protein l10	67.63	1	11	11	189	1.83834e+07	6.45328e+07	4.41578e+07	3.10486e+07	1.22584e+07	7.2523e+06	805006	909.3	57.23	9	32	833.21	61.27	10	31	975.56	67.63	11	35	831.2	67.63	11	33	759.19	60.69	9	30	573.85	60.69	9	28		0			173	18.692	7.40088
DBB_610	transcription termination factor rho	67.23	1	22	22	384	2.73288e+07	8.44347e+07	4.83753e+07	4.62845e+07	1.15538e+07	8.87851e+06	381493	2132.26	57.35	18	58	2760.8	65.06	20	76	2841.8	57.59	19	84	2566.9	60	19	74	1249.59	42.17	14	41	1510.36	47.23	15	51		0			415	46.5893	5.74463
DBB_47550	gmp synthase	66.86	1	25	25	262	1.5035e+07	3.80694e+07	2.49544e+07	1.6466e+07	5.10719e+06	4.47051e+06	0	971.05	36.08	14	40	2035.43	61.18	23	70	1665.56	54.9	20	61	1110.56	54.71	19	46	558.46	26.08	10	20	411.93	28.63	12	25					510	56.708	5.19873
DBB_28710	translation elongation factor eftu/ef1a bacterial/organelle	65.83	1	5	21	818	2.67204e+08	6.52174e+08	3.5296e+08	2.38505e+08	8.42077e+07	6.54781e+07	6.29131e+06	3598.15	50	17	129	5055.61	65.83	20	161	4936.35	58.04	19	174	3743.63	51.26	18	132	2425.88	46.73	15	84	3308.44	42.96	16	129		0			398	43.51	5.04639
DBB_23880	adenylylsulphate reductase beta subunit	65.52	1	7	7	132	5.98244e+07	1.27303e+08	9.55827e+07	1.03801e+08	3.39115e+07	1.8235e+07	409392	1135.11	51.72	6	26	641.73	50.34	5	20	950.39	65.52	7	25	1358.46	65.52	7	32	553.92	50.34	5	13	575.32	38.62	4	16		0			145	15.9825	4.88135
DBB_47930	cold shock cspa	65.15	1	3	3	17	1.36665e+07	4.51026e+07	2.04532e+07	3.79206e+06	1.16941e+07	5.1925e+06	0		0			200.71	65.15	3	7	141.75	65.15	3	5		0			121.73	25.76	2	5		0							66	7.20452	5.21143
DBB_24870	alpha-helical ferredoxin	64.97	1	22	22	455	3.13075e+07	1.00319e+08	7.05916e+07	7.14724e+07	1.78849e+07	1.14749e+07	241824	1715.53	44.55	17	67	2576.86	54.06	20	76	2611.8	53.83	20	90	2666.42	62.18	21	90	1915.21	48.49	18	77	1208.5	42	16	55		0			431	46.9277	8.29443
DBB_31590	ribose-phosphate pyrophosphokinase bacterial-type	64.86	1	13	13	126	1.40786e+07	3.67386e+07	2.32661e+07	1.70103e+07	6.22187e+06	6.43364e+06	345305	716.25	37.06	8	23	1140.42	55.27	11	36	585.23	37.7	8	20	488.44	38.66	7	17	263.07	32.91	7	14	333.77	39.94	8	16		0			313	33.9447	6.43018
DBB_28640	ribosomal protein l1 bacterial-type	64.53	1	12	13	343	6.24402e+07	1.80812e+08	1.13155e+08	1.10823e+08	4.20564e+07	1.94769e+07	1.02388e+06	1565.05	47.44	9	50	1941.09	61.54	11	55	2258.19	61.54	11	62	2270.27	60.26	10	59	1613.85	47.44	9	56	1555.28	56.84	10	58	97.6278	11.54	2	3	234	24.8522	8.98291
DBB_13700	aaa domain	64.32	1	10	10	162	9.86459e+06	5.82878e+07	3.50274e+07	2.3189e+07	6.82936e+06	6.30008e+06	0	634.13	34.8	6	26	1345.13	52.86	8	38	908.42	45.81	7	29	900.27	40.09	7	26	413.33	34.8	6	19	506.91	56.83	8	24					227	25.2967	5.05908
DBB_28620	transcription antitermination protein nusg	64.2	1	10	10	86	2.68215e+06	1.8564e+07	1.15042e+07	1.01851e+07	1.31106e+06	2.84776e+06	0	190.05	33.52	4	8	615.12	64.2	10	23	808.03	54.55	7	24	476.53	58.52	8	21	90.45	25.57	3	4	118.46	29.55	4	6					176	20.0706	8.26514
DBB_28770	ribosomal protein s19/s15	64.13	1	6	6	95	2.79846e+07	8.99548e+07	6.27023e+07	4.96348e+07	1.8122e+07	8.76288e+06	0	453.02	64.13	6	21	429.77	64.13	6	15	675.21	64.13	6	21	563.11	64.13	6	20	387.9	54.35	4	13	185.32	28.26	3	5		0			92	10.4026	10.6382
DBB_27910	deoc/fbab/ lacd aldolase	64.07	1	11	11	95	6.12564e+06	4.88043e+06	4.43137e+06	1.45792e+07	4.05193e+06	3.56051e+06	0	356.21	21.11	4	11	432.31	38.89	7	14	389.28	12.96	3	11	894.26	64.07	11	34	353.16	27.41	6	16	261.47	27.04	5	9		0			270	28.6057	6.22705
DBB_50010	inosine-5'-monophosphate dehydrogenase	63.86	1	21	21	375	1.41745e+07	4.62815e+07	3.51958e+07	3.81999e+07	1.21596e+07	1.11074e+07	722753	729.92	37.78	12	40	1613.42	47.43	16	62	1655.03	60.78	19	62	1889.12	62.42	20	73	1280.31	46.61	17	59	1642.52	54.41	18	79		0			487	52.3274	6.48096
DBB_24410	peptide/nickel binding protein mppa-type	63.62	1	26	26	525	6.58409e+07	1.1822e+08	7.73321e+07	3.44676e+07	1.41143e+07	1.27681e+07	409057	3264.78	59.34	25	98	3639.13	58.17	22	115	3680.39	59.14	24	117	2216.77	53.7	20	69	1493.9	44.36	18	57	1601.08	51.75	19	69		0			514	56.4955	8.96826
DBB_25630	sulphite reductase dissimilatory-type beta subunit	63.35	1	20	20	654	3.01154e+08	1.98464e+08	2.55129e+08	2.2011e+08	6.09811e+07	6.38731e+07	6.1741e+06	4789.95	54.71	18	155	2518.05	47.12	14	87	3485.86	57.07	16	112	3545.76	52.36	17	115	2277.59	33.51	12	84	2286.93	40.84	13	88	414.487	17.28	6	13	382	42.6848	6.99072
DBB_17010	consensus disorder prediction	63.3	1	4	4	43	1.18852e+07	2.1387e+07	1.7543e+07	9.37183e+06	8.15221e+06	3.19244e+06	0	166.42	28.44	2	5	611.86	63.3	4	16	315.96	37.61	3	6	209.19	37.61	3	6	247.85	28.44	2	5	143.96	54.13	3	5		0			109	11.6565	4.91943
DBB_30590	sulphite reductase assimilatory	63.23	1	11	11	150	2.53348e+07	4.89357e+07	2.67e+07	2.7383e+07	1.00171e+07	8.23445e+06	0	600.58	45.74	8	26	696.11	47.09	8	27	602.49	51.57	9	24	803.41	57.4	10	27	569.17	43.05	8	21	777.45	43.05	8	25					223	23.8853	7.97217
DBB_48060	dihydropteroate synthase-like	62.71	1	16	16	293	3.04876e+07	9.41851e+07	5.88454e+07	6.64008e+07	2.43847e+07	1.66408e+07	1.29036e+06	1579.78	39.66	9	41	1716.93	56.95	12	47	1518.57	62.03	13	51	2124.46	62.71	14	67	1558.71	53.9	13	49	1151.12	39.66	9	34	128.199	9.15	2	4	295	32.2894	4.83057
DBB_48070	acetyl-coa decarbonylase/synthase complex gamma subunit	62.67	1	20	20	399	4.9847e+07	1.33659e+08	6.73405e+07	6.76276e+07	2.52313e+07	1.21789e+07	4.45387e+06	2053.44	47.56	16	62	2133.13	58.22	18	70	2175.21	48.67	16	67	2307.99	53.78	18	72	1589.96	49.78	17	55	1186.62	47.11	16	55	591.069	24	9	18	450	47.9248	5.03369
DBB_16730	ribosomal protein s9 bacterial/plastid	62.6	1	7	7	207	7.37816e+07	1.78881e+08	1.10506e+08	8.75682e+07	3.7484e+07	2.14132e+07	2.13191e+06	1208.22	62.6	7	45	1165.59	62.6	7	33	1045.83	62.6	7	29	1253.38	62.6	7	36	827.62	60.31	6	29	780.51	60.31	6	30	155.47	16.79	2	5	131	14.4309	10.4624
DBB_650	ribosomal protein s2 bacteria/mitochondria/plastid	62.59	1	14	14	309	5.07669e+07	1.39841e+08	9.13025e+07	7.99236e+07	2.99268e+07	2.03609e+07	1.89253e+06	1649.69	37.76	9	46	2461.25	48.95	12	60	2042.06	47.2	12	49	1918.92	48.95	12	47	1566.92	44.06	10	47	1798.33	57.34	12	54	229.776	25.17	5	6	286	31.3671	7.23975
DBB_22640	heat shock protein hsp90 family	62.38	1	32	32	458	1.1468e+07	7.12408e+07	6.03974e+07	5.82661e+07	1.52813e+07	1.90595e+07	401700	633.13	18.81	9	18	2677.21	53.61	25	88	3210.53	55.02	27	104	3543.59	62.38	32	119	1676.29	42.95	22	50	2369.74	48.75	23	79		0			638	71.8862	4.90674
DBB_39670	flagellin hook in motif	62.3	1	21	21	522	5.81412e+07	1.65691e+08	9.73816e+07	9.08176e+07	2.23605e+07	7.939e+06	2.64835e+06	5698.66	62.3	21	105	5647.97	62.3	21	97	4827.32	57.19	19	84	4189.22	57.19	19	76	3754.34	49.18	17	77	2320.41	49.73	17	64	758.96	26.05	9	19	549	56.2547	4.50049
DBB_27230	pilz domain	61.84	1	7	7	41	2.20836e+06	5.0004e+06	3.27949e+06	3.51902e+06	1.3064e+06	723841	0		0			363.84	43.42	5	11	318.52	57.24	6	11	441.94	48.03	5	12	138.33	28.95	3	7		0							152	16.9279	9.11475
DBB_50800	translation elongation factor efg/ef2	61.61	1	31	31	423	1.21104e+07	4.64827e+07	3.49613e+07	4.66923e+07	1.21049e+07	9.02343e+06	1.03367e+06	1196.81	38.69	16	42	2535.56	53.72	25	68	2952.96	59.27	28	88	3457.58	59.42	29	98	1510.43	43.36	22	55	1864.89	47.59	22	68	133.018	7.59	4	4	685	74.0808	5.09717
DBB_28940	ribosomal protein s13	61.48	1	6	6	159	6.88584e+07	1.59972e+08	1.07796e+08	8.64695e+07	2.92306e+07	1.90139e+07	0	726.84	47.54	5	28	878.86	61.48	6	31	626.09	61.48	6	28	672.73	61.48	6	28	604.96	47.54	5	25	485.05	36.89	4	19					122	13.8686	10.3452
DBB_48150	ketopantoate hydroxymethyltransferase	61.22	1	11	11	424	7.58452e+07	1.35572e+08	6.83854e+07	8.65745e+07	3.10686e+07	1.5882e+07	0	1580.74	47.91	9	101	1905.07	61.22	11	71	1453.15	61.22	11	69	2126.23	61.22	11	82	1125.93	48.29	10	56	801.72	37.64	8	45		0			263	28.3643	6.53662
DBB_24880	fad-linked oxidase c-terminal	61.09	1	18	18	664	1.00123e+08	3.2535e+08	1.81616e+08	1.87568e+08	5.11534e+07	2.63405e+07	2.17115e+06	3118.95	59.35	17	96	3812.78	61.09	18	124	3644.99	61.09	18	122	3855.38	59.35	17	118	2119.83	52.39	16	73	3332.94	57.39	16	124	252.967	9.57	3	7	460	48.7301	5.79541
DBB_52350	cytochrome-c3 hydrogenase gamma subunit	60.85	1	14	14	229	3.09956e+07	6.3778e+07	6.88685e+07	7.53098e+07	1.95347e+07	1.54719e+07	2.59899e+06	840.9	41.28	10	29	997.38	44.48	10	30	1171.63	54.8	13	47	1601.37	60.85	14	57	941.12	41.28	10	30	1010.07	37.37	9	34	95.5958	8.54	2	2	281	31.0946	5.92236
DBB_22510	serine-trna ligase type1	60.14	1	18	18	205	8.89407e+06	1.39637e+07	1.24516e+07	9.80135e+06	2.96118e+06	3.73489e+06	0	838.25	37.5	13	31	1270.17	57.31	17	39	1239.87	53.54	17	38	1065.79	44.1	15	36	609.36	37.5	13	29	771.11	48.11	15	32		0			424	47.3884	5.69385
DBB_51760	peptide/nickel binding protein mppa-type	60	1	23	23	423	2.89592e+07	4.67102e+07	4.20421e+07	4.2833e+07	1.32588e+07	1.26134e+07	0	2207.99	51.13	17	60	2573.24	55.47	19	74	2464.24	58.3	21	67	3084.99	56.23	21	85	2212.7	54.91	19	72	1837.41	50.75	18	65					530	58.7352	8.5874
DBB_16500	histone-like dna-binding protein	60	1	4	4	41	3.02529e+06	1.07207e+07	7.32614e+06	6.32347e+06	2.49794e+06	1.46487e+06	0	186.83	29.47	2	3	402.19	60	4	8	365.03	60	4	7	328.29	60	4	8	189.43	46.32	3	5	285.55	60	4	10					95	10.6305	8.88037
DBB_23890	adenylylsulphate reductase alpha subunit	58.88	1	32	32	2114	4.76754e+08	8.21682e+08	7.20593e+08	7.70413e+08	1.92749e+08	1.14558e+08	1.30967e+07	12511.6	51.59	29	450	9540.49	53.72	28	321	11001.7	56.3	30	380	12223.9	57.36	31	413	7117.82	46.74	26	250	6819.96	49.32	27	270	1025.41	17.75	9	30	659	73.8853	5.89697
DBB_5210	outer membrane efflux protein	58.45	1	19	19	360	2.35222e+07	4.61173e+07	3.47393e+07	2.30132e+07	9.87189e+06	6.88466e+06	1.1724e+07	1872.03	54.46	17	45	2388.95	55.87	18	59	2424.92	56.81	18	62	2069.38	50	16	54	1549.48	48.36	16	43	1570.31	46.71	15	48	1953.07	50	16	49	426	46.7482	5.68115
DBB_24940	pyruvate-flavodoxin oxidoreductase	58.27	1	42	46	1745	1.30114e+08	3.23829e+08	3.43243e+08	1.7648e+08	3.49205e+07	3.67338e+07	5.49937e+06	8183.62	46.23	40	263	10679.9	57.51	43	319	14059	58.27	46	418	11719.9	58.18	45	350	4870.43	41.9	34	164	5770.23	49.7	39	207	745.926	12.13	11	24	1179	128.617	5.18604
DBB_41330	o-methyltransferase comt-type	58.24	1	14	14	125	4.04623e+06	1.69763e+07	8.59968e+06	2.04481e+07	4.77377e+06	9.44652e+06	0	74.06	10.88	3	4	564.13	44.41	11	24	357.59	29.41	8	18	899.16	54.41	13	29	210.5	27.06	7	10	1012.29	51.47	12	40					340	37.2482	4.80518
DBB_49940	abc transporter substrate-binding protein pnra-like	58.07	1	14	14	168	1.6317e+07	2.82185e+07	1.59949e+07	1.87066e+07	6.34004e+06	5.48957e+06	0	1020.59	40.51	10	33	918.53	50.14	13	29	1098.15	37.96	10	31	1046.03	49.29	12	27	743.75	42.78	11	25	645.16	34.28	9	23					353	38.7096	8.60205
DBB_22090	thiolase	57.76	1	17	17	272	1.25436e+07	3.82979e+07	3.15527e+07	3.52073e+07	1.35089e+07	5.95951e+06	2.65212e+06	991.29	31.04	8	25	1328.23	45.55	13	36	1637.2	50.89	14	50	1896.2	57.76	16	62	1174.39	50.64	15	41	1299.57	52.42	14	42	594.013	25.19	7	16	393	41.6488	5.52881
DBB_45040	flagellum site-determining protein ylxh/ fe-s cluster assembling factor nbp35	57.45	1	11	11	312	4.49571e+07	2.02103e+08	1.34596e+08	1.42589e+08	3.7204e+07	2.87029e+07	1.57426e+06	995.22	34.04	8	35	2198.11	54.26	10	65	1930.19	37.23	9	55	2455.3	57.45	11	68	1496.06	26.6	7	43	1353.34	57.45	11	46		0			282	29.8877	7.75244
DBB_45470	p-loop containing nucleoside triphosphate hydrolase	57.37	1	16	16	556	5.01584e+07	2.38503e+08	6.01411e+07	1.52144e+08	3.88363e+07	2.30737e+07	0	2108.42	55	14	75	3855.04	57.11	15	107	2431.87	55	14	78	3848.97	57.37	16	114	2986.13	50.26	14	100	2455.29	57.11	15	82					380	42.3174	7.44482
DBB_23680	ribosomal protein s15 bacterial-type	57.3	1	6	6	119	4.48824e+07	8.26952e+07	7.80776e+07	4.43952e+07	2.43704e+07	1.47719e+07	1.31009e+06	757.32	40.45	4	19	722.36	40.45	4	20	862.27	49.44	5	22	797.35	57.3	6	21	645.2	49.44	5	21	490.75	40.45	4	16		0			89	10.5729	10.5063
DBB_11770	3-phosphoshikimate 1-carboxyvinyltransferase	57.28	1	16	16	161	9.7561e+06	1.59168e+07	1.53766e+07	8.22096e+06	2.88798e+06	4.05419e+06	294285	993.93	44.15	12	30	917.65	47.97	13	29	1044.86	50.36	14	38	657.23	44.87	12	25	465.98	24.82	7	16	464.19	29.36	9	19	93.14	7.64	2	4	419	44.4614	5.31299
DBB_1140	radical sam phosphomethylpyrimidine synthase	57.05	1	17	17	189	2.76439e+07	4.78732e+07	2.71591e+07	3.25701e+07	1.01246e+07	4.46591e+06	0	1184.21	52.95	16	50	1182.65	52.95	15	36	1013.27	46.82	13	33	1115.56	46.36	13	34	515.14	21.14	7	21	418.34	26.59	8	15					440	48.3962	5.57959
DBB_14360	act domain	57.04	1	6	6	114	9.0856e+06	3.13103e+07	1.65912e+07	1.93617e+07	5.96537e+06	3.99059e+06	0	563.08	50.7	5	20	738.51	50.7	5	22	821.1	50.7	5	22	836.42	57.04	6	24	328.15	57.04	6	14	319.18	40.85	4	12					142	15.3901	4.7417
DBB_31600	ribosomal protein l25 long-form	56.72	1	10	10	141	1.05812e+07	2.68926e+07	2.40865e+07	2.16446e+07	5.89118e+06	3.99072e+06	0	603.85	32.84	6	19	804.67	53.23	9	31	907.51	50.75	9	31	656.55	42.29	8	24	565.59	36.32	7	21	337.12	46.27	7	15		0			201	21.8556	4.88135
DBB_47630	ribonuclease e/g	56.58	1	24	24	277	1.5156e+07	3.23585e+07	1.92085e+07	1.7598e+07	4.93441e+06	4.52634e+06	0	1439.16	42.18	17	48	1532.84	42.8	17	52	1571.48	44.86	19	54	1442.43	46.3	19	50	969.91	36.83	17	36	973.94	38.48	15	37		0			486	54.5411	9.30518
DBB_23360	peptidase s1c do	56.58	1	20	20	270	2.59889e+07	7.09987e+07	3.55667e+07	1.72435e+07	1.01252e+07	6.88136e+06	1.00161e+06	1544.83	43.01	14	47	2005.68	52.4	18	61	1590.88	50.1	16	45	1192.24	41.96	14	38	1260.34	35.07	13	44	834.04	36.53	12	30	139.475	10.65	3	5	479	51.7009	6.20166
DBB_28700	ribosomal protein s7 bacterial/organellar-type	56.41	1	10	10	397	9.83926e+07	2.35876e+08	1.14757e+08	1.28513e+08	4.41086e+07	2.74266e+07	3.67571e+06	1910.42	55.77	9	84	1484.34	56.41	10	54	1775.72	55.77	9	75	1232.69	56.41	10	50	1476.47	55.77	9	64	1369.77	55.13	8	70		0			156	17.9244	10.3013
DBB_27380	uncharacterised protein family ydfa-immunity	56.4	1	14	14	323	5.05285e+07	1.80317e+08	1.04433e+08	7.39713e+07	3.23782e+07	1.08799e+07	1.22443e+07	1255.48	49.7	12	46	1950.01	56.4	14	54	2122.18	56.4	14	63	1235.36	56.4	14	41	1307.9	49.7	13	48	996.58	46.34	12	37	1108.85	46.95	12	34	328	35.1867	5.2876
DBB_26530	nitrogen regulatory protein pii	56.25	1	6	6	47	5.03959e+06	1.07474e+07	6.38086e+06	5.57874e+06	1.99397e+06	1.64478e+06	0	176.42	17.86	2	5	220.78	48.21	5	9	209	40.18	4	8	236.33	48.21	5	10	242.12	48.21	5	10	110.85	31.25	3	5		0			112	12.5838	7.25439
DBB_28890	ribosomal protein s5 bacterial-type	56.1	1	8	8	163	9.09664e+07	2.1711e+08	1.26736e+08	1.04312e+08	4.00714e+07	3.23133e+07	3.99867e+06	852.39	38.41	6	27	1053.82	51.83	7	38	652.27	42.68	7	22	707.04	51.83	7	21	481.86	42.07	6	21	580.9	42.07	6	26	272.668	26.22	3	8	164	17.2274	10.0376
DBB_44270	ribosomal protein s1	56.09	1	34	34	511	5.75326e+07	1.44957e+08	1.09206e+08	6.63324e+07	2.3722e+07	1.36563e+07	0	2184.03	45.41	27	87	3650.41	54.76	31	120	3201.91	54.92	33	109	2189.68	47.41	23	78	1646.25	45.74	26	67	1129.69	36.39	18	50		0			599	66.6535	4.86865
DBB_28750	ribosomal protein l25/l23	55.79	1	5	5	76	2.08634e+07	3.28748e+07	4.12902e+07	3.09295e+07	1.39586e+07	1.40029e+07	0	298.67	55.79	5	12	291.08	55.79	4	13	365.31	48.42	4	15	360.6	55.79	5	13	311.49	55.79	5	15	232.97	54.74	4	8					95	10.7341	9.99365
DBB_24010	pyridoxal phosphate-dependent transferase	55.22	1	15	15	187	1.19691e+07	1.72276e+07	1.62499e+07	1.93377e+07	5.18658e+06	4.2365e+06	857114	656.6	47.58	13	26	965.92	55.22	15	38	1040.67	55.22	15	34	1127.15	53.18	14	37	580.07	45.04	13	24	623.64	52.16	14	28		0			393	42.7909	5.49072
DBB_14370	phenylacetate-coa ligase	55.2	1	19	19	210	2.23143e+07	5.23189e+07	2.40961e+07	3.31129e+07	7.06231e+06	6.44301e+06	1.90873e+06	485.98	24.94	9	20	1263.2	44.34	15	45	1083.46	45.96	16	47	1202	53.58	18	48	660.96	37.88	15	26	486.3	28.64	11	24		0			433	48.3188	5.99854
DBB_11730	deoc/fbab/ lacd aldolase	54.85	1	10	10	131	3.05731e+07	3.85111e+07	2.4707e+07	2.46877e+07	6.30157e+06	5.90255e+06	0	603.59	45.9	8	23	714.17	54.85	10	30	561.48	50	9	22	584.93	48.13	9	23	350.23	23.51	5	12	486.67	45.15	8	21		0			268	28.6295	6.06201
DBB_24960	alpha-helical ferredoxin	54.74	1	33	33	552	1.89289e+07	9.52034e+07	8.32099e+07	6.97855e+07	1.59752e+07	9.32844e+06	793212	2185.11	31.75	18	74	3407.79	53.76	30	115	4022.44	49.3	30	129	3300.48	49.44	30	108	1803.57	37.74	23	62	1838.75	37.47	23	64		0			718	79.4283	8.19189
DBB_34390	rhodanese-like domain	54.6	1	9	9	288	9.50851e+07	1.64308e+08	9.48823e+07	9.93969e+07	3.85559e+07	1.47225e+07	0	1637.05	54.6	9	58	1894.34	54.6	9	52	1825.94	54.6	9	50	1955.54	54.6	9	52	1233.76	51.15	8	39	1027.13	51.15	8	37		0			174	19.325	8.98291
DBB_22540	prokaryotic membrane lipoprotein lipid attachment site profile.	54.58	1	10	10	100	6.85773e+06	4.92964e+06	7.55916e+06	3.95021e+06	2.54593e+06	1.98837e+06	449299	469.98	41.83	7	16	537.19	41.43	7	19	519.23	50.2	9	19	475.71	46.22	8	19	260.2	28.29	5	9	324.54	42.23	7	15	107.797	13.94	2	3	251	28.2305	7.47412
DBB_28860	ribosomal protein s8	54.55	1	6	6	166	5.60725e+07	1.28264e+08	8.02382e+07	6.68765e+07	3.02606e+07	1.89925e+07	3.83345e+06	853.07	46.97	5	26	839.36	54.55	6	29	866.71	46.97	5	26	872.46	46.97	5	28	702.76	46.97	5	25	701.81	54.55	6	26	182.451	26.52	3	6	132	14.7099	9.84717
DBB_49690	cold shock cspa	54.55	1	2	2	3	1.0384e+07	2.69899e+07	1.05903e+07	1.01749e+07	4.90701e+06	1.95185e+06	0		0				0			80.5	54.55	2	3		0				0				0							66	7.08952	5.21143
DBB_29980	tryptophan synthase beta chain	54.07	1	13	13	216	4.34956e+07	1.08899e+08	6.32915e+07	3.34878e+07	1.15025e+07	8.34678e+06	2.60184e+06	1020.21	46.91	11	37	1825.34	54.07	13	53	1562.36	46.91	12	51	1214.45	43.46	10	38	384.61	24.69	8	21	381.59	28.89	7	16		0			405	43.6072	5.14795
DBB_29430	atp synthase f1 complex gamma subunit	54.05	1	14	14	227	1.74384e+07	6.86929e+07	4.99841e+07	3.29804e+07	1.07377e+07	9.98887e+06	1.17386e+06	827.32	42.57	10	31	1580.65	53.72	12	43	1559.3	54.05	14	42	1574.98	53.72	12	41	1038.99	40.2	10	40	754.37	46.96	11	27	96.1651	7.43	2	3	296	32.2866	5.47803
DBB_45460	consensus disorder prediction	53.82	1	37	37	938	6.16611e+07	2.12146e+08	7.4947e+07	2.10386e+08	5.53774e+07	3.09532e+07	1.00703e+06	4273.37	47.19	29	130	5884.68	47.62	29	164	3811.63	45.02	27	119	7543.37	53.68	34	203	4931.64	46.18	29	162	4681.49	50.22	31	154	215.864	8.66	4	6	693	76.1623	4.69092
DBB_18570	aspartate-trna ligase type 1	53.78	1	24	24	212	1.37379e+07	3.35323e+07	1.43356e+07	7.85488e+06	3.85473e+06	2.754e+06	529927	999.03	33.45	15	37	1470.33	47.23	21	56	1096.45	42.02	19	45	746.6	38.82	17	32	462.86	20.17	9	19	454.16	22.86	12	23		0			595	67.4795	5.60498
DBB_24190	lumazine synthase	53.46	1	6	6	87	2.00753e+07	3.75011e+07	2.20705e+07	1.99496e+07	7.40039e+06	5.82148e+06	0	344.59	19.5	3	11	659.88	53.46	6	19	505.55	35.22	5	15	636.29	35.22	5	17	400.07	35.22	5	14	223.77	27.67	4	11					159	16.9248	5.31299
DBB_28970	dna-directed rna polymerase alpha subunit	53.39	1	15	15	216	3.28284e+07	7.65127e+07	3.53887e+07	2.8201e+07	1.4064e+07	8.95911e+06	690916	1336.25	40.12	12	50	1433.23	46.9	14	47	940.53	35.4	10	32	878.08	46.02	11	29	742.63	37.76	11	30	712.98	30.97	9	28		0			339	37.5472	4.83057
DBB_28730	ribosomal protein l3 bacterial/organelle-type	53.33	1	11	11	303	7.52774e+07	1.80658e+08	9.836e+07	1.26962e+08	4.80987e+07	3.11552e+07	2.3286e+06	1644.67	52.38	9	44	1684.03	53.33	11	42	1926.99	53.33	11	49	1805.95	53.33	11	48	1934.42	53.33	11	51	1999.87	52.38	9	55	439.598	32.38	5	14	210	22.5147	9.51025
DBB_48110	formate-tetrahydrofolate ligase fthfs	53.3	1	28	28	595	8.63185e+07	1.89342e+08	1.56946e+08	6.68125e+07	1.93928e+07	2.41094e+07	2.37972e+06	3784.84	46.87	23	118	4087.09	51.44	26	128	4436.63	50.08	25	139	2475.02	42.81	20	78	1709.79	37.56	17	57	1684.46	40.44	17	65	294.487	14.04	6	10	591	63.8785	6.01123
DBB_590	adenylate kinase/ump-cmp kinase	53.13	1	11	11	92	0	2.15533e+06	1.58628e+07	3.39249e+07	7836922	7.6866e+06	0						0			384.56	52.23	9	23	1103.11	53.13	10	41	142.09	26.79	6	10	307.94	36.61	7	18					224	24.4974	5.56689
DBB_28910	ribosomal protein l15 bacterial-type	53.1	1	7	7	202	5.37203e+07	1.72089e+08	9.92958e+07	1.05933e+08	3.39428e+07	2.43712e+07	4.85813e+06	982.28	52.41	6	31	1259.14	52.41	6	39	1047.81	53.1	7	31	1332.89	53.1	7	43	867.48	53.1	7	30	750.73	52.41	6	22	196.857	21.38	2	6	145	15.5134	10.3159
DBB_51680	o-methyltransferase comt-type	53.01	1	12	12	67	7.26277e+06	1.70959e+07	1.4554e+07	3.07156e+06	0	787898	0	297.17	34.15	7	14	739.09	50	11	24	489.07	42.08	10	19	176.29	22.68	4	10						0							366	40.5615	5.75732
DBB_1640	ribosomal protein l9 bacteria/chloroplast	52.9	1	8	8	114	1.68933e+07	3.91671e+07	2.82857e+07	2.88701e+07	7.93337e+06	8.34296e+06	0	420.55	36.13	5	17	729.94	52.9	7	24	621.42	52.9	7	19	735.53	52.9	6	20	453.28	34.84	6	18	454.42	43.23	5	16					155	17.2603	5.2876
DBB_3940	peptidase m17 leucine aminopeptidase	52.52	1	19	19	418	2.67652e+07	7.3945e+07	3.91862e+07	3.69823e+07	9.06011e+06	9.86477e+06	0	2316.81	50.91	18	77	2919.83	52.52	19	88	2507.85	52.52	19	74	2443.93	52.52	19	71	1370.46	37.22	14	52	1589.41	43.66	16	56		0			497	53.5803	8.57275
DBB_16480	hotdog acyl-coa thioesterase (acot)-type domain	52.41	1	6	6	48	1.14703e+07	2.95577e+07	4.23914e+06	8.09314e+06	4.51046e+06	2.7266e+06	0	102.72	21.69	3	4	339.71	37.35	5	16	195.03	28.31	3	11	87.71	13.25	2	5	106.96	19.88	3	4	140.75	27.71	4	8					166	18.4567	9.23193
DBB_3980	glyceraldehyde-3-phosphate dehydrogenase type i	52.25	1	16	16	270	2.81247e+07	7.67324e+07	3.58454e+07	3.55722e+07	7.82852e+06	1.54601e+07	1.71085e+06	1495.46	47.75	13	56	1699	49.55	12	49	1494.05	45.05	11	45	1624.9	42.94	12	51	774.43	40.54	10	25	1050.27	45.05	11	40	167.73	9.01	2	4	333	35.2112	6.45557
DBB_33050	chaperone dnak	52.13	1	22	22	445	1.89595e+07	6.07987e+07	5.44194e+07	5.16078e+07	1.84503e+07	1.51306e+07	2.13744e+06	1294.97	31.5	15	53	1836.3	39.37	16	59	2087.86	32.6	16	69	3440.1	52.13	21	101	1890.22	33.7	17	68	2116.47	42.83	20	83	381.146	13.7	6	12	635	67.8199	4.83057
DBB_28960	ribosomal protein s4 bacterial-type	51.92	1	13	13	369	6.20233e+07	1.83214e+08	1.26097e+08	1.09817e+08	3.97926e+07	3.71219e+07	2.29063e+06	1781.32	51.92	12	60	1777.72	51.92	12	61	1745.91	51.92	13	54	2206.2	51.92	12	67	1674.99	51.92	12	59	1842.31	51.92	12	62	234.711	17.31	3	6	208	24.463	10.0815
DBB_28820	30s ribosomal protein s17	51.76	1	4	4	129	5.41252e+07	1.50542e+08	8.45457e+07	7.92957e+07	2.82254e+07	1.93083e+07	8.16969e+06	286.89	40	3	12	822.44	51.76	4	24	1104.67	51.76	4	37	633.93	51.76	4	21	511.37	40	3	19	382.71	51.76	4	16		0			85	9.79438	10.1548
DBB_41300	tonb-dependent receptor-like beta-barrel	51.76	1	24	24	370	3.80002e+07	1.38099e+08	2.87924e+07	7.92168e+07	2.77311e+07	2.83814e+07	0	1421.78	36.66	17	44	2818.84	49.12	21	77	1074.18	29.91	13	32	3017.53	48.97	20	74	2161.95	35.48	18	66	2368.12	42.82	20	77		0			682	75.6161	4.52588
DBB_28740	50s ribosomal protein ul4	51.69	1	10	10	352	7.48348e+07	1.57216e+08	1.41631e+08	1.18594e+08	4.50288e+07	3.6909e+07	5.35845e+06	2092.43	51.21	9	56	2122.36	51.69	10	51	2408.02	51.69	10	61	2594.09	48.79	9	61	1894.19	51.21	9	53	1877.84	51.21	9	55	546.387	36.23	6	15	207	22.4674	10.0522
DBB_48140	thymidylate synthase thyx	51.59	1	22	22	294	3.21319e+07	8.3922e+07	4.10521e+07	2.6775e+07	8.12854e+06	6.34761e+06	807791	1984.19	49.89	20	75	1590.39	49.68	20	57	1469.37	47.98	19	52	1190.81	44.8	18	52	600.47	27.6	11	26	646.3	38.22	15	32		0			471	52.5735	5.75732
DBB_22200	atp phosphoribosyltransferase hisg long form	51.54	1	12	12	103	8.85887e+06	1.81e+07	1.16566e+07	1.13304e+07	4.02344e+06	3.44332e+06	0	534.96	34.13	7	16	563.88	45.39	10	21	478.33	40.61	9	17	620.68	37.88	8	18	437.8	32.08	8	15	459	27.3	6	16					293	31.8188	5.92236
DBB_5780	dna-binding hth domain tetr-type	51.49	1	13	13	155	1.39871e+07	1.6434e+07	1.73441e+07	1.54708e+07	6.01554e+06	4.82585e+06	1.02045e+06	476.48	33.66	7	23	601.7	41.09	8	32	713.81	42.57	11	39	601.94	33.17	8	28	351.68	28.71	6	15	343.43	31.19	7	16	83.4252	10.89	2	2	202	23.2399	7.50342
DBB_22360	outer membrane protein transport protein (ompp1/fadl/todx)	51.46	1	17	17	209	1.29729e+07	2.68907e+07	2.9981e+07	1.29175e+07	3.25736e+06	2.79024e+06	1.15972e+06	1031.21	36.06	12	38	1059.1	42.3	15	37	1444.41	48.15	16	55	840.42	35.48	13	33	532.26	24.17	9	20	497.57	29.24	9	20	196.204	11.5	4	6	513	55.4716	4.77979
DBB_28930	translation initiation factor if-1	51.39	1	3	3	15	7.37578e+06	8.36124e+06	1.33963e+07	7.32288e+06	1.54082e+06	2.07817e+06	0	88.45	37.5	2	4	78.07	34.72	2	4	103.16	37.5	2	4		0			54.07	37.5	2	3		0							72	8.27247	9.62744
DBB_31050	consensus disorder prediction	51.38	1	13	13	223	7.15502e+06	3.0819e+07	1.65681e+07	1.50976e+07	6.45442e+06	5.30341e+06	511982	813.65	41.11	9	31	1240.26	42.29	10	43	974.95	42.29	11	34	952.12	42.69	12	36	1080.36	42.29	11	38	1049.37	49.8	11	41		0			253	27.7283	5.10986
DBB_34680	aldolase-type tim barrel	51.38	1	22	22	256	2.66018e+07	2.18599e+07	1.91441e+07	1.55361e+07	4.0729e+06	7.52635e+06	1.09024e+06	1484.82	45.69	18	67	1099.4	40.73	17	47	1172.19	41.28	18	45	960.29	45.14	19	43	293.31	19.82	10	15	724.98	42.2	17	39		0			545	59.2347	5.84619
DBB_48100	co dehydrogenase/acetyl-coa synthase delta subunit tim barrel	51.25	1	16	16	351	1.17289e+07	3.26418e+07	3.38466e+07	2.62651e+07	7.86923e+06	3.58128e+06	513044	610.49	29.29	9	26	2362.17	46.44	15	81	2597	47.01	15	78	2670.59	48.36	15	88	1213.8	38.34	13	45	719.72	26.2	10	29	156.186	7.71	3	4	519	55.153	5.09717
DBB_28790	ribosomal protein s3 bacterial	51.16	1	11	11	289	5.91451e+07	2.3404e+08	1.23201e+08	1.1737e+08	5.15722e+07	3.24308e+07	0	1012.07	38.6	8	43	1132.24	46.98	9	43	1290.73	51.16	11	49	1292.05	47.44	10	62	1096.5	41.86	9	47	987.01	45.58	10	45		0			215	24.4613	10.0962
DBB_9570	bacterial extracellular solute-binding protein	51.14	1	15	15	236	5.48683e+07	1.2812e+08	6.47812e+07	6.51165e+07	3.1014e+07	1.49071e+07	0	1479.01	39.27	13	41	1831.57	43.61	13	43	1530.92	39.04	12	39	1744.81	50.91	14	45	1132.13	32.88	11	39	901.71	29.22	9	29					438	49.3474	9.5249
DBB_23910	f420-non-reducing hydrogenase iron-sulfur subunit d	50.9	1	31	31	414	1.45115e+07	2.24752e+07	3.09771e+07	3.80119e+07	8.35007e+06	6.15307e+06	2.05399e+07	1563.07	31.27	19	42	1828.4	34.11	19	53	2444	44.19	25	71	2350.05	47.8	27	73	1117.69	33.33	20	43	1276.81	30.88	18	48	3553.32	41.99	24	84	774	84.5128	4.89404
DBB_23950	hypothetical protein	50.89	1	16	16	1766	5.46363e+08	1.10853e+09	8.19788e+08	8.57022e+08	2.96602e+08	1.86791e+08	1.0131e+08	8927.71	50.89	16	224	15945.4	50.89	15	310	18960.4	50.89	16	385	20679	50.13	13	418	5829.83	50.13	14	142	7443.17	50.89	16	197	3784.57	49.36	11	90	393	42.037	4.25928
DBB_23900	fad/nad(p)-binding domain	50.83	1	16	16	161	1.21755e+07	2.26733e+07	2.48259e+07	2.65291e+07	5.21898e+06	6.34423e+06	1.76887e+07	396.54	21.04	6	15	493.32	28.37	8	23	785.03	40.66	11	32	705.83	42.32	12	28	360.48	19.39	7	21	229.23	19.62	7	14	876.294	34.52	9	28	423	46.1217	5.79541
DBB_44900	2-isopropylmalate synthase bacterial-type	50.78	1	16	16	250	1.25307e+07	5.3836e+07	3.88614e+07	3.82729e+07	8.64536e+06	6.50175e+06	988227	916.31	38.67	12	27	2321.74	50.78	16	61	2130.39	44.53	15	55	1880.85	47.85	14	48	763.43	26.37	10	26	733.64	28.13	9	25	233.676	8.79	3	8	512	55.204	5.36377
DBB_26680	s-adenosylmethionine synthetase	50.77	1	14	14	207	2.70826e+07	3.04685e+07	1.97454e+07	2.59342e+07	6.07666e+06	3.84658e+06	0	1421.33	47.69	13	55	913.68	35.13	9	30	798.78	42.31	11	28	987.49	40.51	11	33	857.77	31.79	9	34	591.56	29.23	8	27					390	42.5152	4.90674
DBB_20280	atpase aaa-type core	50.7	1	12	12	117	4.20944e+06	9.90169e+06	7.91832e+06	1.34149e+07	7.0549e+06	6.06999e+06	0	270.35	26.41	6	13	742.09	44.01	10	26	470.03	39.44	9	17	905.6	50.7	12	36	455.47	28.52	7	16	224.49	25	6	9					284	32.1738	6.59521
DBB_49910	act domain	50.67	1	8	8	79	4.2286e+06	1.25434e+07	7.09078e+06	9.5367e+06	2.5975e+06	1.67741e+06	0	309.75	30.49	5	12	523.28	50.67	8	17	340.72	46.19	7	13	519.2	50.67	8	20	208.92	34.98	6	9	204.95	32.29	5	8					223	24.6851	5.96045
DBB_11940	prokaryotic membrane lipoprotein lipid attachment site profile.	50.5	1	7	7	202	4.38432e+07	6.29058e+07	5.16781e+07	7.83691e+07	1.93253e+07	1.79587e+07	2.22671e+07	859.95	39.5	5	17	1386.66	50.5	7	38	1297.94	50.5	7	33	1796.51	50.5	7	42	982.43	50.5	7	27	870.2	50.5	7	24	1041.33	50.5	6	21	200	22.5557	7.43018
DBB_43600	trap transporter solute receptor dctp/teaa	50.45	1	13	13	102	1.7939e+07	4.40128e+07	2.35137e+07	1.6059e+07	6.13037e+06	5.59725e+06	0	497.7	38.97	10	21	613.64	35.05	10	19	563.4	40.79	9	19	380.15	34.14	8	16	263.99	14.8	4	10	479.19	34.74	8	17					331	36.9592	8.51416
DBB_28780	ribosomal protein l22 bacterial/chloroplast-type	50.45	1	5	5	139	5.22875e+07	1.49084e+08	1.09733e+08	9.92347e+07	3.59533e+07	1.92296e+07	3.43217e+06	800.24	50.45	5	33	618.9	49.55	4	21	559.11	49.55	4	22	593.03	49.55	4	21	671.25	49.55	4	26	399.07	49.55	4	16		0			111	12.1378	10.6382
DBB_25620	sulphite reductase dissimilatory-type alpha subunit	50.44	1	20	20	640	1.39388e+08	2.59216e+08	2.21936e+08	2.03887e+08	5.82284e+07	2.70997e+07	1.54121e+06	4040.47	47.82	18	133	2911.44	47.38	17	91	3762.89	50	19	125	3834.89	47.82	18	114	2276.22	44.76	17	75	2705.02	39.52	13	97	144.132	4.15	2	5	458	51.881	5.021
DBB_47590	cell division coordinator cpob	50.19	1	12	12	280	5.76107e+07	1.05962e+08	9.46657e+07	9.16445e+07	3.64703e+07	1.72726e+07	7.92236e+06	1750.11	49.81	11	51	1686.27	49.81	10	43	1855.92	50.19	11	52	1752.45	46.72	10	46	1362.92	49.81	10	44	1121.01	49.81	10	32	523.765	26.25	5	12	259	28.5899	9.59814
DBB_25420	r3h domain	50.18	1	10	10	73	6.03318e+06	9.10228e+06	8.32275e+06	3.46925e+06	1.40186e+06	1.0811e+06	0	262.32	32.84	7	12	356.39	47.6	9	16	437.02	41.33	8	20	227.1	32.47	6	11	119.02	26.57	6	9	91.04	14.76	3	5					271	30.681	9.37842
DBB_32090	transglutaminase-like	50.15	1	12	12	107	3.34788e+06	7.1179e+06	9.06273e+06	4.47481e+06	2.42554e+06	4.091e+06	0	401.79	36.07	8	18	408.58	31.09	7	21	415	37.24	9	19	437.95	33.72	8	22	164.22	26.1	7	12	319.51	39.59	9	15		0			341	37.0549	8.104
DBB_45480	trna uridine 5-carboxymethylaminomethyl modification enzyme mnmg-related	49.89	1	17	17	179	9.6844e+06	3.62965e+07	6.79818e+06	2.46087e+07	7.7522e+06	6.3301e+06	0	701.15	29.75	10	23	1141	40.05	14	35	409.77	15.56	6	13	1255.89	48.05	16	40	1102.42	34.1	12	35	830.81	39.59	14	33					437	47.0901	8.33838
DBB_48510	cyclodeaminase/cyclohydrolase	49.52	1	7	7	91	1.05617e+07	2.4335e+07	1.29399e+07	1.29035e+07	4.1406e+06	3.92192e+06	0	230.76	29.05	4	12	554.61	39.52	6	20	456.32	34.29	5	14	501.17	34.29	5	19	299.61	19.05	3	10	214.43	33.81	4	16					210	22.2794	4.91943
DBB_670	uridylate kinase	49.38	1	8	8	46	0	6.27792e+06	7.62193e+06	5.72864e+06	1.91059e+06	829742	0					534.91	39	5	14	455.15	39.42	7	13	524.68	44.81	7	15	77.23	7.47	2	4		0							241	25.9556	7.60596
DBB_44110	hypothetical protein	49.32	1	14	14	177	1.08293e+07	1.69671e+07	2.02124e+07	3.33648e+07	1.14462e+07	3.18788e+06	6.66928e+06	333.96	21.62	8	14	713.28	30.63	10	27	876.68	40.32	12	33	1334.6	37.84	12	39	607.93	29.05	10	25	456.1	25.68	8	19	696.443	17.79	6	20	444	49.6856	4.50049
DBB_26390	protein of unknown function duf3842	49.28	1	4	4	24	0	2.35451e+06	1.56427e+06	2.17315e+06	1.07186e+06	0	0		0			339.95	36.96	3	8	234.08	36.96	3	8	223.91	36.96	3	6	50.5	24.64	2	2									138	14.2356	6.771
DBB_52310	fad/nad(p)-binding domain	48.96	1	35	35	646	2.21047e+07	5.37169e+07	9.4019e+07	6.07615e+07	1.5064e+07	1.56677e+07	0	1891.36	30.76	23	72	3353.57	39.07	27	114	4099.44	43.03	32	135	5256.89	45.8	33	164	2034.33	29.87	22	84	1892.64	39.76	27	77		0			1011	108.652	5.73193
DBB_29390	atp synthase f0 complex subunit b/b' bacterial/chloroplast	48.94	1	7	7	82	9.13544e+06	3.9548e+07	2.79298e+07	1.60458e+07	7.7848e+06	4.66046e+06	833021	366.04	42.55	5	12	493.01	41.84	5	12	512.74	41.84	5	12	567.59	42.55	6	14	465.84	48.23	6	14	365.55	29.08	4	7	334.721	23.4	3	11	141	15.4895	5.40186
DBB_31460	ribosomal protein s16	48.81	1	3	3	86	1.51405e+07	2.17232e+07	3.01638e+07	1.67696e+07	1.08047e+07	1.16122e+07	0	405.81	48.81	3	17	386.93	48.81	3	12	507.16	48.81	3	16	326.49	48.81	3	15	382.33	48.81	3	14	270.11	48.81	3	12		0			84	9.26803	9.70068
DBB_28690	ribosomal protein s12 bacterial-type	48.78	1	6	6	153	5.16151e+07	1.84063e+08	1.2297e+08	1.17818e+08	3.88069e+07	3.10823e+07	3.64991e+06	816.83	26.02	4	25	810.47	48.78	6	31	842.08	48.78	6	27	799.77	48.78	6	26	723.92	26.02	4	19	664.12	26.02	4	19	170.124	15.45	2	6	123	13.5536	11.4878
DBB_16300	rubredoxin-oxygen oxidoreductase	48.74	1	16	16	175	2.41974e+07	4.6274e+07	1.70742e+07	1.62255e+07	5.13965e+06	3.89685e+06	0	1094.43	45.48	15	49	1008.7	41.96	13	40	781.61	30.4	10	25	832.72	27.14	9	25	449.4	28.89	9	19	401.84	33.17	10	17		0			398	45.2338	6.3667
DBB_7500	tetrapyrrole biosynthesis glutamate-1-semialdehyde aminotransferase	48.6	1	11	11	172	1.58057e+07	6.20157e+07	3.4934e+07	3.06772e+07	7.82884e+06	4.90795e+06	0	828.94	23.13	7	24	1352.03	48.6	11	42	1550.99	40.19	10	43	1013.96	40.19	10	28	405.53	23.13	7	15	576.04	23.13	7	20		0			428	44.8847	5.10986
DBB_28720	ribosomal protein s10	48.54	1	5	5	125	4.17466e+07	9.0461e+07	6.83771e+07	6.48582e+07	1.89367e+07	2.25429e+07	1.002e+06	574.69	48.54	5	21	705.92	48.54	5	21	685.53	48.54	5	23	625.39	48.54	5	20	429.21	48.54	5	19	621.94	47.57	4	21		0			103	11.8235	9.86182
DBB_42770	alcohol dehydrogenase iron-type/glycerol dehydrogenase glda	48.45	1	13	13	244	6.29781e+07	7.63964e+07	3.29727e+07	2.14572e+07	8.01545e+06	1.30851e+07	0	2118.94	42.27	11	62	2266.43	43.3	12	64	1474.37	37.11	10	42	1269.58	37.11	10	37	560.52	26.8	8	21	606.19	30.15	8	18		0			388	41.0727	5.0083
DBB_26890	dna-binding hth domain tetr-type	48.06	1	8	8	78	7.6252e+06	3.21435e+07	2.30377e+07	1.38262e+07	4.18903e+06	2.16507e+06	0	322.11	15.05	3	14	437.64	44.66	7	21	385.58	31.07	5	19	223.96	16.5	3	10	122.63	19.9	4	7	164.04	15.53	3	7					206	23.9403	7.95752
DBB_660	translation elongation factor efts/ef1b	47.98	1	7	7	244	5.02912e+07	1.4483e+08	1.1482e+08	6.30804e+07	2.47613e+07	1.44247e+07	0	1212.25	47.98	7	57	1504.16	47.98	7	50	947.01	47.98	7	35	1043.71	47.98	7	39	932.22	47.98	7	36	534.56	47.98	7	27					198	21.9572	6.59521
DBB_52330	alpha-helical ferredoxin	47.94	1	13	13	257	2.49641e+07	4.72051e+07	6.37537e+07	5.18015e+07	1.41641e+07	1.12868e+07	940532	1248.64	40.95	10	34	1801.39	40.95	10	44	1979.01	43.81	11	51	2320.41	47.94	13	57	1192.31	40.95	10	36	928.29	40.95	10	33	60.6015	7.3	2	2	315	34.3918	5.19873
DBB_7810	histone-like dna-binding protein	47.87	1	4	4	83	1.26877e+07	4.86913e+07	3.21259e+07	1.63954e+07	5.99407e+06	6.53e+06	0	245.92	47.87	4	10	578.31	47.87	4	20	449	47.87	4	16	323.58	47.87	4	14	381.42	39.36	3	11	264.92	39.36	3	12					94	10.5716	9.59814
DBB_41030	protein of unknown function duf4198	47.81	1	13	13	173	2.23454e+07	7.13505e+07	8.86237e+06	2.31912e+07	1.57977e+07	1.09765e+07	0	756.69	42.76	11	33	989.24	39.73	11	38	204.21	24.58	6	9	790.81	44.44	12	30	768.34	43.1	12	34	559.43	38.38	10	29					297	32.4194	8.76318
DBB_4480	fibronectin type iii	47.68	1	5	5	109	8.43677e+06	1.51075e+07	9.65975e+06	7.22663e+06	3.81021e+06	2.72432e+06	1.18719e+06	656.12	47.68	5	18	992.87	47.68	5	26	781.4	39.07	4	15	898.95	42.38	4	23	343.31	42.38	4	12	396.56	42.38	4	15		0			151	16.2683	8.27979
DBB_16650	cell division coordinator cpob	47.66	1	9	9	76	5.23945e+06	1.10678e+07	8.40075e+06	7.70466e+06	3.03827e+06	2.17375e+06	1.13863e+06	149.12	9.77	2	4	538.99	47.66	9	19	385.5	40.23	7	13	480.44	47.66	9	21	290.32	24.22	5	13	101.71	9.77	2	4	60.1638	9.77	2	2	256	28.1653	5.42725
DBB_3650	uspa	47.65	1	10	10	75	2.77289e+06	9.90367e+07	8.50143e+06	2.18362e+07	4.67026e+06	0	5.90651e+06		0			911.06	44.51	9	30	117.59	6.27	2	3	667.17	37.62	7	21	285.98	12.85	4	9					418.755	15.67	4	12	319	35.8347	8.73389
DBB_240	outer membrane protein	47.62	1	9	9	226	3.18657e+07	6.0484e+07	4.50716e+07	4.8582e+07	1.72772e+07	1.44497e+07	3.10617e+06	1478.75	31.35	6	34	1576.29	34.92	7	35	1480.22	44.84	8	35	1793.85	32.14	6	40	1399.8	40.87	7	35	1117.86	40.87	7	31	594.961	23.41	4	16	252	27.2159	4.43701
DBB_25530	hypothetical protein	47.43	1	6	6	61	6.65467e+06	1.37532e+07	7.72677e+06	8.0541e+06	2.87693e+06	2.15647e+06	0	328.39	23.43	3	9	613.91	47.43	6	16	341.38	31.43	4	8	287.04	31.43	4	9	398.53	37.14	5	12	290.63	25.71	3	7					175	19.6824	4.97021
DBB_35010	1-aminocyclopropane-1-carboxylate deaminase/d-cysteine desulfhydrase	47.29	1	7	11	117	3.51508e+06	2.20252e+07	4.07189e+06	8.84186e+06	4.75001e+06	2.97147e+06	335762	414.6	28.31	6	15	1033.61	35.84	8	28	720.92	33.43	7	20	900.84	44.88	10	25	559.02	28.92	7	18	297.37	17.47	4	11		0			332	35.0948	6.16357
DBB_9360	acetate/propionate kinase	47.13	1	13	13	322	4.80823e+07	1.5542e+08	9.28036e+07	9.91132e+07	2.5473e+07	2.09593e+07	660170	1719.68	35.91	10	52	2662.04	47.13	13	69	2254.46	47.13	13	48	2595.95	47.13	13	64	1341	40.65	11	38	1630.22	40.65	11	46	129.288	10.47	3	5	401	43.2977	5.12256
DBB_19080	pbp domain	47.08	1	9	9	162	2.5804e+07	4.14791e+07	3.03727e+07	2.91303e+07	1.37002e+07	7.6564e+06	0	1041.32	37.59	7	30	1036.2	47.08	9	27	1027.96	47.08	9	24	1253.94	47.08	9	33	909.78	37.96	8	28	601.69	24.09	5	20		0			274	29.5733	9.17334
DBB_29340	cell shape determining protein mreb	46.97	1	13	13	77	0	3.66328e+06	9.98015e+06	1.87594e+07	4.37365e+06	5.36423e+06	1.04518e+06					65.05	9.51	3	4	314.8	33.72	9	17	590.84	36.89	10	22	358.39	22.19	6	14	394.58	31.41	8	17	67.3458	5.48	2	3	347	37.2371	5.65576
DBB_38400	reductive dehalogenase	46.85	1	15	15	95	0	0	0	2.66184e+07	6.32788e+06	5.60073e+06	2.13934e+06													1068.96	46.85	15	46	506.39	41.26	13	21	446.7	33.57	10	20	255.504	19.35	6	8	429	46.323	7.98682
DBB_24630	aldolase-type tim barrel	46.58	1	24	24	281	1.355e+07	4.15464e+07	2.78683e+07	2.01808e+07	6.67775e+06	4.34642e+06	2.558e+06	1021.71	28.73	15	36	1950.22	39.29	19	68	2001.6	44.88	22	62	1524.14	33.85	17	52	894.01	24.69	14	32	432.77	27.8	14	22	292.489	9.63	5	9	644	68.1604	5.31299
DBB_21320	protein of unknown function duf945	46.54	1	14	14	140	8.91113e+06	3.15616e+07	3.67608e+07	2.50045e+07	4.6899e+06	3.59978e+06	1.82311e+06	335.47	21.2	6	11	1016.55	44.93	13	35	1134.28	46.54	14	40	513.54	37.56	11	20	381.99	18.89	6	12	370.9	25.81	8	15	271.692	15.9	4	7	434	47.2919	4.70361
DBB_41820	enolase	46.34	1	15	15	325	3.13946e+07	6.63834e+07	3.82659e+07	4.02909e+07	1.03797e+07	1.66006e+07	0	2892.77	41.37	12	89	1871.55	41.61	12	47	1484.97	37.35	11	39	2173.82	44.44	14	53	1445.28	32.86	10	42	1806.57	41.37	12	55					423	44.7895	4.70361
DBB_52340	4fe-4s ferredoxin-type iron-sulphur binding domain	46.24	1	13	13	155	1.29496e+07	24828805	3.61157e+07	4.09205e+07	1.00949e+07	1.05718e+07	1.37459e+06	437.54	23.99	7	15	607.61	23.41	6	16	1172.8	39.02	11	32	1226.76	43.64	12	44	616.71	31.79	9	23	626.52	31.21	9	23	80.2182	7.8	2	2	346	38.1342	5.74463
DBB_41780	adenylosuccinate lyase	46.14	1	17	17	167	6.44677e+06	1.16361e+07	9.02997e+06	7.22178e+06	2.41243e+06	2.10763e+06	0	441.73	16.56	7	15	1065.81	33.55	13	40	1058.43	35.1	14	41	883.07	37.97	14	39	433.53	22.08	9	17	418.94	16.11	7	15					453	50.8871	6.02393
DBB_32930	pilus retraction protein pilt	46.11	1	11	11	74	3.26496e+06	1.19858e+07	9.32701e+06	6.67906e+06	2.21328e+06	1.7179e+06	0	213.17	20	5	7	482.74	38.06	9	20	402.76	29.17	8	15	366.93	27.5	7	18	189.58	13.06	4	8	115.89	14.72	4	6					360	39.6397	7.02002
DBB_41210	alpha/beta hydrolase fold	46.04	1	11	11	66	5.88939e+06	4.06093e+07	3.11988e+06	9.69684e+06	2.97368e+06	3.40136e+06	0		0			656.63	46.04	11	26	125.23	13.96	3	6	297.27	29.81	7	14	186.97	16.98	4	10	174.27	18.49	4	10					265	29.5692	7.15186
DBB_25970	electron transfer flavoprotein alpha subunit/fixb	45.89	1	9	9	154	1.41843e+07	1.71168e+07	2.70992e+07	2.09515e+07	1.08549e+07	7.6084e+06	0	1002.55	29.43	6	26	1030	29.43	6	25	1025.63	29.43	6	22	1230.67	45.89	9	30	940.82	34.81	7	26	855.52	34.81	7	25		0			316	32.6357	4.51318
DBB_2550	phosphoribosylglycinamide synthetase	45.87	1	23	23	510	6.00055e+07	1.18815e+08	6.09628e+07	5.67457e+07	2.13215e+07	1.4895e+07	836167	2755.52	42.33	19	98	2477.38	40.81	19	78	2921.02	41.32	19	89	2568.85	42.83	21	79	1864.43	37.77	18	76	2029.83	45.36	21	87	113.458	4.55	2	3	593	62.7044	6.37939
DBB_43550	trap transporter solute receptor dctp/teaa	45.76	1	11	11	187	1.46143e+07	4.63436e+07	3.28288e+07	3.26183e+07	1.17766e+07	7.32797e+06	0	754.73	40.61	9	28	1002.77	45.76	11	36	1050.09	45.45	10	39	1286.75	45.45	10	40	628.22	39.09	9	25	514.61	26.67	6	19					330	37.1248	8.1626
DBB_27630	orotate phosphoribosyltransferase	45.7	1	7	7	59	6.12985e+06	2.24858e+07	1.0127e+07	5.9949e+06	2.22596e+06	2.6238e+06	0	320.36	29.03	4	11	447.03	40.32	6	15	341.48	29.03	4	11	348.74	34.41	5	9	105.61	17.2	2	4	265.38	28.49	4	9					186	20.3327	5.96045
DBB_29440	atp synthase f1 complex beta subunit	45.53	1	15	15	184	1.11251e+07	2.28704e+07	2.77563e+07	2.6472e+07	6.16639e+06	1.1731e+07	2.01781e+06	695.87	30.43	10	21	964.38	41.06	14	32	1170.66	35.53	12	35	1111.05	36.6	12	33	562.42	26.81	9	20	1026.98	37.87	12	35	286.688	11.91	4	8	470	50.3938	4.84326
DBB_21630	outer membrane protein assembly factor bamd	45.5	1	8	8	138	2.23949e+07	7.63296e+07	4.97606e+07	4.15883e+07	2.02951e+07	1.00604e+07	8.26182e+06	321.18	33.33	5	16	696.97	45.5	8	35	579.82	42.34	7	26	447.7	45.5	8	28	370.64	18.02	4	21	248.53	28.38	5	12		0			222	25.7591	5.43994
DBB_29250	signal transduction response regulator receiver domain	45.38	1	17	19	93	0	3.38044e+06	3.54582e+06	1.36858e+07	1.3789e+06	1.02118e+06	1.73089e+06					274.38	10.88	4	7	553.85	11.5	5	13	1277.21	42.92	18	51	185.97	11.5	5	8	172.21	9.24	4	8	238.123	5.13	2	6	487	53.2782	6.68311
DBB_41310	transcriptional repressor c-terminal	45.35	1	3	3	22	557159	1.87256e+06	1.02657e+06	2.45277e+06	684239	1.48732e+06	0		0			155.71	32.56	2	8		0			180.05	32.56	2	6		0			118.84	45.35	3	8					86	9.41015	10.9019
DBB_19280	udp-n-acetyl-d-mannosamine/glucosamine dehydrogenase	45.3	1	12	12	122	4.37877e+06	2.24171e+07	1.58719e+07	8.70776e+06	2.15e+06	4.47508e+06	0	242.03	20.96	6	13	1032.49	43.61	11	39	624.14	35.9	10	26	639.73	32.29	8	22	191.59	11.08	3	7	284.64	24.34	7	15					415	44.8795	5.8208
DBB_24610	acetyl-coa carboxylase	45.26	1	15	15	175	1.46607e+07	1.85129e+07	1.69588e+07	1.36364e+07	3.19498e+06	2.76962e+06	235269	675.3	31.33	12	31	882.67	41.39	14	35	835.76	35.2	13	35	825.05	33.85	12	35	389.08	26.89	10	21	290.07	21.08	8	18		0			517	56.6635	6.37939
DBB_5230	rnd efflux pump membrane fusion protein	45.2	1	12	12	131	7.47646e+06	2.13442e+07	1.66649e+07	1.00628e+07	3.13739e+06	3.86097e+06	529975	522.22	22.32	6	21	1243.28	41.53	11	36	643.38	28.81	8	22	606.08	27.97	8	19	351.77	24.58	7	15	304.52	22.32	6	18		0			354	38.3095	5.33838
DBB_48080	co dehydrogenase/acetyl-coa synthase complex beta subunit	45.18	1	26	26	554	5.77053e+07	1.64735e+08	8.4762e+07	1.13137e+08	3.22971e+07	1.58522e+07	4.23768e+06	2513.51	34.33	21	94	2852.27	38.94	22	90	2802.95	33.79	21	93	3029.97	43.01	23	105	2564.41	34.74	21	95	1504.81	33.65	19	62	551.664	17.77	8	15	737	81.1164	5.22412
DBB_39790	thiolase	45.09	1	10	13	115	1.71217e+07	2.55737e+07	2.1172e+07	1.74203e+07	6.73941e+06	4.68697e+06	0	511.27	17.99	6	23	440.69	22.66	7	17	376.15	27.34	9	20	549.51	31.78	9	22	232.36	18.22	6	14	400.32	24.77	7	19		0			428	45.2659	6.29053
DBB_44890	ketol-acid reductoisomerase	44.88	1	15	15	215	2.3613e+07	1.9504e+07	2.30708e+07	1.75098e+07	4.45675e+06	7.29724e+06	0	1275.67	37.7	13	44	997.66	32.58	11	37	972.22	30.94	11	35	1178.41	37.7	13	45	550.2	26.43	10	32	753.81	26.43	9	22					488	53.4745	4.91943
DBB_13710	translation elongation factor efg/ef2	44.81	1	22	22	232	1.92532e+07	64315873	4.2153e+07	1.99924e+07	8.49608e+06	6.81295e+06	0	1151.02	29.68	13	42	1505.44	38.04	19	53	1756.6	37.46	18	52	799.22	22.77	11	27	735.96	20.46	11	29	713.97	20.32	11	29		0			694	76.8166	5.0083
DBB_18490	consensus disorder prediction	44.76	1	7	7	209	8.57348e+07	2.79543e+08	1.42753e+08	1.165e+08	4.53439e+07	2.26866e+07	0	899.62	44.76	7	43	841.63	41.26	6	37	778.6	41.26	6	38	697.62	41.26	5	25	710.98	41.26	6	38	479.33	39.16	5	28		0			143	16.0508	10.4038
DBB_19560	prokaryotic membrane lipoprotein lipid attachment site profile.	44.68	1	6	6	118	1.29679e+07	2.62774e+07	2.03286e+07	1.71434e+07	8.27779e+06	1.03694e+07	2.032e+06	424.07	34.04	4	17	925.57	34.04	4	22	752.45	39.36	5	23	726.06	34.04	4	19	307.71	39.36	5	11	560.15	39.36	5	26		0			188	21.0913	9.83252
DBB_22280	trimeric lpxa-like superfamily	44.51	1	14	14	99	1.11784e+07	2.10149e+07	1.4499e+07	1.35717e+07	3.5877e+06	1.69151e+06	0	300.33	28.9	10	18	460.48	31.22	10	23	358.28	25.53	9	18	354.72	34.6	10	24	185.35	14.98	6	10	102.02	6.75	3	6					474	52.9993	6.01123
DBB_29420	atp synthase f1 complex alpha subunit	44.36	1	21	21	257	8.92049e+06	1.93507e+07	2.18897e+07	2.57638e+07	5.53364e+06	8.14248e+06	1.70374e+06	575.23	32.87	14	26	831.31	36.04	15	35	1173.91	40.4	17	48	1371.64	40.79	19	61	760.62	35.05	15	38	998.82	38.81	17	43	246.972	8.32	3	6	505	54.6475	5.18604
DBB_25510	dna polymerase iii beta sliding clamp	44.24	1	14	14	110	1.04793e+07	1.71466e+07	1.13759e+07	8.26076e+06	2.08265e+06	3.06949e+06	0	600.67	30.29	9	22	631.26	33.24	11	24	543.59	30.83	10	21	478.98	28.42	10	21	317.93	18.77	6	11	363.75	13.4	5	11					373	42.2266	4.90674
DBB_43640	1-aminocyclopropane-1-carboxylate deaminase/d-cysteine desulfhydrase	44.14	1	6	10	101	6.92698e+06	2.47754e+07	6.90142e+06	4.81841e+06	4.02216e+06	3.22133e+06	0	369.16	27.93	6	13	984.38	37.54	9	30	610.17	26.43	6	19	477.2	21.62	6	16	434.7	19.82	5	13	283.19	12.31	3	10					333	35.0198	6.31592
DBB_27020	cro/c1-type helix-turn-helix domain	44.12	1	5	5	13	0	0	0	2.8594e+06	1.057e+06	479306	0													173.49	44.12	5	8	121.21	14.71	2	5		0							136	15.689	6.69775
DBB_50660	phosphoribosylaminoimidazole-succinocarboxamide synthase	43.99	1	10	10	108	7.52382e+06	1.42876e+07	1.28306e+07	1.14793e+07	4.22216e+06	4.09916e+06	0	334.98	31.27	7	15	655.27	40.89	9	21	539	40.89	9	21	538.82	34.36	8	20	318.55	25.77	6	14	380.61	34.36	8	17					291	32.3326	5.0083
DBB_48040	nickel insertion atpase/gtpase (co dehydrogenase maturation factor) cooc type	43.73	1	9	10	87	5.4444e+06	1.6086e+07	1.60479e+07	1.69315e+07	5.25355e+06	3.71488e+06	0	132.08	12.93	3	6	453.63	28.14	7	15	555.47	34.6	8	18	674.51	41.06	9	22	487.46	25.1	6	16	254.14	18.63	5	10		0			263	28.3039	5.08447
DBB_27220	aspartate kinase monofunctional class	43.7	1	15	15	151	1.75918e+07	4.01866e+07	2.08852e+07	2.02537e+07	7.30858e+06	5.79602e+06	0	710.1	28.89	10	30	951.67	39.26	12	30	768.58	33.83	11	24	872.36	36.79	12	25	500.47	18.02	7	18	609.2	26.67	10	24					405	43.8654	5.31299
DBB_230	citrate synthase type i	43.56	1	14	14	161	1.42787e+07	1.759e+07	2.32422e+07	1.68067e+07	4.60363e+06	7.9208e+06	0	672.87	22.95	9	31	864.8	41.69	12	37	994.23	28.1	9	35	709.27	30.44	10	24	310.15	24.59	9	15	371.29	30.21	10	19					427	48.3744	6.63916
DBB_31510	ribosomal protein l19	43.48	1	4	4	106	5.42825e+07	9.4605e+07	9.7208e+07	6.72647e+07	2.27868e+07	2.61174e+07	3.15946e+06	550.02	43.48	4	18	547.41	35.65	3	18	574	43.48	4	21	561.38	35.65	3	18	327	35.65	3	12	412.13	35.65	3	19		0			115	13.2284	11.1069
DBB_41630	atp phosphoribosyltransferase hisg long form	43.46	1	10	10	129	1.45524e+07	1.94636e+07	1.44794e+07	1.2093e+07	5.68324e+06	5.8454e+06	0	566.92	40.99	9	28	510.65	40.64	9	25	479.24	40.28	8	21	379.03	43.11	9	18	406.31	33.92	7	16	391.54	33.92	7	21					283	30.9543	5.65576
DBB_14380	enoyl-coa hydratase/isomerase	43.24	1	8	8	191	1.73051e+07	4.40798e+07	3.73072e+07	3.15985e+07	8.00771e+06	5.74504e+06	0	912.84	39	7	33	1014.71	43.24	8	36	1059.74	43.24	8	37	1145.66	43.24	8	32	453.29	39.77	7	21	826.8	43.24	8	32					259	26.8101	5.51611
DBB_50690	transforming protein p21 ras signature	43.2	1	6	8	33	0	2.27994e+07	8.93307e+06	7.06611e+06	2.71109e+06	9.46514e+06	0					155.35	27.18	5	9	188.01	26.7	5	10	279.72	37.38	6	11		0				0							206	23.4904	9.45166
DBB_47390	consensus disorder prediction	42.86	1	4	4	26	1.94122e+06	5.5e+06	5.23476e+06	7.31666e+06	1.97381e+06	2.6915e+06	0		0			185.75	36.84	3	8	62.74	36.84	3	4	209.11	36.84	3	8	92.52	25.56	2	3	77.57	16.54	2	3		0			133	14.6789	6.68311
DBB_21620	thioredoxin reductase	42.81	1	7	7	97	1.45631e+07	2.20662e+07	1.4895e+07	1.38219e+07	5.00198e+06	5.14321e+06	0	937	32.68	6	24	518.61	42.81	7	18	477.07	28.43	5	12	512.88	36.27	6	15	488.1	21.9	4	15	330.57	21.9	4	13					306	33.1848	5.09717
DBB_18440	atp-dependent clp protease proteolytic subunit	42.65	1	8	8	33	0	2.01106e+07	1.40602e+07	9.39125e+06	1.93579e+06	0	0					308.24	42.65	7	13	253.14	24.02	4	9	243.99	24.02	3	7	80.52	24.02	4	4									204	22.6075	4.99561
DBB_11870	lon protease bacterial/eukaryotic-type	42.5	1	26	26	241	3.38491e+06	2.70883e+07	1.4877e+07	1.57791e+07	4.71227e+06	3.09017e+06	0	661.98	13.75	8	31	1304.45	32	18	46	1488.6	30.63	20	50	1423.52	35.88	21	56	670.25	18.75	12	31	487.74	24.75	15	27		0			800	88.8196	6.48096
DBB_47480	ionotropic glutamate receptor	42.44	1	10	10	244	1.71744e+07	2.49765e+07	2.35673e+07	2.53717e+07	9.35105e+06	1.05672e+07	0	1096.01	37.27	8	41	1768.68	42.44	9	46	1301.53	42.44	9	46	1573.31	42.44	10	46	743.54	37.27	8	26	1034.16	36.9	7	39					271	30.402	8.86572
DBB_310	pyruvate-flavodoxin oxidoreductase	42.33	1	30	34	570	3.31546e+07	1.70304e+08	2.39562e+08	1.26746e+08	2.25515e+07	1.53542e+07	1.45793e+06	1406.08	25.02	18	64	2503.73	29.13	21	96	3488.51	36.25	29	132	4505.42	42.25	32	166	1372.49	21.34	19	56	1137.07	24.34	20	51	145.495	6.43	5	5	1167	126.677	5.17334
DBB_52300	alpha-helical ferredoxin	42.25	1	15	15	284	4.67236e+07	9.28394e+07	8.51314e+07	8.00304e+07	1.89927e+07	1.29682e+07	1.06274e+06	1596.75	40.85	13	46	1636.77	40.85	13	44	2176.44	41.08	14	59	2008.76	42.25	15	53	1247.73	36.38	12	40	1145.44	35.92	12	42		0			426	48.1071	5.09717
DBB_45010	consensus disorder prediction	42.22	1	4	4	7	0	1.62514e+07	5.73911e+06	0	1.89073e+06	0	0						0			47.3	31.11	2	2					78.01	20	3	5						0			135	15.2711	7.25439
DBB_2920	cell division protein ftsz	42.14	1	10	11	73	2.4258e+07	8.28283e+06	2.56742e+07	8.07362e+06	1.60768e+06	2.81415e+06	0	202.36	11.22	3	6	474.08	26.68	6	12	585.54	33.92	8	15	643.54	31.92	8	18	258.77	17.71	4	8	490.81	17.71	4	14					401	42.7363	5.2876
DBB_25500	dna gyrase subunit b	41.76	1	27	27	243	4.58591e+06	2.55693e+07	1.90348e+07	1.57861e+07	3.35868e+06	2.58669e+06	280808	621.46	16.23	10	21	1721.78	33.09	20	54	1680.01	33.46	20	50	1780.39	37.55	23	60	633.87	23.92	16	29	623.7	21.93	15	29		0			807	90.449	5.57959
DBB_16720	ribosomal protein l13	41.67	1	5	5	119	3.57642e+07	1.1043e+08	9.32454e+07	9.81255e+07	3.46279e+07	1.10005e+07	0	535.39	36.81	4	17	677.41	36.81	4	21	617.25	36.81	4	20	756.54	41.67	5	25	544.95	41.67	5	19	437.69	36.81	4	17		0			144	16.2447	9.86182
DBB_23730	transcription termination/antitermination protein nusa bacterial	41.67	1	17	17	130	6.75553e+06	2.39755e+07	1.29251e+07	1.03507e+07	3.05704e+06	1.9258e+06	0	380.46	19.11	8	17	679.91	31.1	12	26	687.35	37.4	15	26	623.82	31.91	12	25	427.82	19.11	8	17	447.75	17.89	8	19					492	53.8247	4.37354
DBB_29410	atpase oscp/delta subunit	41.53	1	7	7	48	3.11723e+06	5.72999e+06	5.79452e+06	2.93585e+06	1.7763e+06	1.40721e+06	644541	104.76	9.84	2	6	232.62	30.05	4	10	185.19	15.85	2	4	109.76	16.39	3	4	262.77	31.15	5	14	215.63	21.31	4	10		0			183	19.8445	5.2876
DBB_11740	3-dehydroquinate synthase	41.52	1	9	9	88	1.23404e+07	2.11335e+07	1.79141e+07	9.16292e+06	3.34944e+06	3.07888e+06	0	344.02	22.42	5	13	619.79	37.27	8	26	464.89	35.15	7	20	328.02	26.97	6	13	226.63	17.88	4	8	186.14	18.18	4	8		0			330	35.6624	5.13525
DBB_1740	iron dependent repressor	41.46	1	9	9	140	2.02171e+07	7.77263e+07	3.39992e+07	4.84244e+07	1.40622e+07	7.46104e+06	0	601.19	37.63	8	19	1268.75	41.46	9	33	729.89	37.63	8	22	1138.72	41.46	9	29	666.86	41.46	9	18	560.58	41.46	9	19					287	31.6894	6.55127
DBB_25220	acyl-coa dehydrogenase/oxidase c-terminal	41.36	1	18	19	210	7.11815e+06	9.54456e+06	1.03696e+07	2.06137e+07	3.9767e+06	2.70846e+06	1.31743e+06	870	32.06	14	38	754.82	26.25	11	29	1175.47	31.56	13	35	1954.92	41.36	19	62	573.72	26.25	11	25	364.74	15.78	7	17	131.98	4.32	2	4	602	65.2344	5.5415
DBB_31150	pyridoxal phosphate-dependent transferase	41.28	1	13	13	60	8.17386e+06	5.45023e+06	9.80223e+06	6.83969e+06	2.33455e+06	2.62117e+06	0	339.24	18.92	6	9	257.25	10.07	3	8	365.06	23.59	7	15	267.05	18.18	6	10	192.04	8.85	3	5	289.13	24.82	8	13					407	44.6432	5.2876
DBB_23670	polyribonucleotide nucleotidyltransferase	41.25	1	24	24	423	2.14532e+07	6.31182e+07	3.95467e+07	4.00042e+07	1.29338e+07	1.22948e+07	818798	1857.6	28.77	16	58	2707.78	38.94	21	89	2465.96	35.55	20	80	2347.8	37.86	22	83	1486.73	28.36	18	52	1575.97	30.12	17	59	61.2815	3.93	2	2	737	80.0454	5.47803
DBB_44020	consensus disorder prediction	41.21	1	17	17	146	8.85314e+06	1.6187e+07	9.7756e+06	2.36363e+07	7.7494e+06	9.59683e+06	0	633.33	17	7	14	941	26.22	11	21	214.3	11.53	5	10	1396.75	38.18	16	37	653.91	27.09	12	24	1243.64	33.43	13	40					694	75.9074	4.80518
DBB_23770	phenylalanine-trna ligase alpha chain 1 bacterial	41.19	1	10	10	78	5.84068e+06	1.31985e+07	9.79747e+06	5.84319e+06	1.80219e+06	841395	0	341.56	28.96	7	17	297.87	36.72	8	18	240.57	33.43	7	13	247.47	28.06	6	14	218.7	13.73	4	11	70.1	13.43	3	5					335	37.4889	6.1001
DBB_51140	adenylosuccinate synthetase	41.12	1	13	13	127	8.03908e+06	9.07292e+06	1.00573e+07	6.14103e+06	1.72618e+06	1.53791e+06	0	365.52	24.77	8	17	781.5	38.55	12	36	660.66	36.21	11	29	583.09	38.79	12	26	209.67	14.02	5	11	182.7	10.75	4	8		0			428	46.5686	5.2749
DBB_28680	dna-directed rna polymerase subunit beta-prime	41.07	1	44	44	397	2.76538e+06	1.13322e+07	1.70889e+07	1.70027e+07	3.20564e+06	4.60633e+06	822056	574.28	10.76	11	23	1595.45	22.6	24	51	3122.67	32	35	103	3231.08	37.28	38	111	987.69	20.16	23	45	1209.49	24.02	27	58	188.67	3.65	4	6	1478	164.596	6.63916
DBB_47360	prokaryotic membrane lipoprotein lipid attachment site profile.	40.96	1	6	6	255	1.16115e+08	3.28217e+08	2.1226e+08	3.30659e+08	9.32722e+07	4.2036e+07	6.23364e+07	1064.98	35.11	5	30	1446.34	40.96	6	37	1460.85	40.96	6	40	1879.61	40.96	6	51	1234.73	40.96	6	35	833.48	35.11	5	26	1387.95	35.11	5	36	188	20.2113	6.20166
DBB_11990	methylenetetrahydrofolate reductase	40.91	1	9	9	104	2.86948e+06	9.81421e+06	9.02328e+06	2.45524e+06	1.04456e+06	1.79083e+06	0	314.14	21.1	5	14	736.47	40.91	9	28	937.12	40.91	9	36	250.51	15.58	3	9	159.52	13.31	3	5	314.26	25	6	12					308	33.9201	6.53662
DBB_44930	acetolactate synthase large subunit biosynthetic	40.82	1	15	15	134	1.36297e+07	3.65682e+07	2.74053e+07	1.35378e+07	4.95058e+06	4.9251e+06	0	367	24.06	9	19	585.36	39.57	14	29	541.92	34.76	13	31	476.17	26.38	11	23	342.95	12.66	6	16	257.11	16.4	7	16		0			561	61.2583	5.59229
DBB_25050	bifunctional protein pyrr	40.78	1	6	6	39	1.3587e+06	3.43555e+06	3.08385e+06	2.43165e+06	1.03628e+06	1.08423e+06	0	135.82	12.29	2	3	442.76	40.78	6	13	369.18	12.29	2	7	321.36	33.52	5	10	240.08	12.29	2	6		0							179	20.2714	5.31299
DBB_16890	trap transporter solute receptor dctp/teaa	40.66	1	9	9	75	4.73066e+06	1.22053e+07	6.5465e+06	5.15294e+06	1.82225e+06	1.24502e+06	0	310.92	21.39	5	11	446.75	40.66	9	21	445.32	30.42	7	16	288.95	26.81	6	11	166.26	20.78	5	8	144.92	19.58	5	8					332	37.3402	7.43018
DBB_34310	nitrogen fixation nifu	40.36	1	8	8	59	6.23712e+06	1.07444e+08	8.69427e+06	1.2126e+07	3.03199e+06	1.94875e+07	0	388.61	17.82	3	7	444.12	36.36	7	13	364.98	28	5	9	540.62	37.45	7	14	301.75	18.18	3	7	415.82	30.91	6	9					275	30.0243	5.21143
DBB_38520	periplasmic binding protein	40.24	1	8	8	77	3.83103e+06	5.51373e+06	7.83029e+06	5.39267e+06	2.1574e+06	2.79371e+06	0	278.22	27.44	5	10	397.75	26.22	6	18	370.66	31.71	7	15	343.1	21.34	5	13	137.71	18.9	4	8	268.92	27.44	5	13					328	34.8641	7.03467
DBB_28800	ribosomal protein l16	40.15	1	4	4	88	3.57991e+07	1.07229e+08	8.33421e+07	8.74898e+07	2.62813e+07	1.47945e+07	0	417.69	40.15	4	13	531.97	40.15	4	15	522.51	40.15	4	17	592.41	40.15	4	17	352.71	24.09	3	12	452.94	40.15	4	14					137	15.5575	10.77
DBB_16640	prokaryotic membrane lipoprotein lipid attachment site profile.	39.89	1	4	4	42	7.0645e+06	2.56214e+07	1.21998e+07	1.91988e+07	1.11787e+07	4.72398e+06	1.58954e+07	104.15	12.77	2	3	131.51	25	3	4		0			163.63	39.89	4	7	332.66	25	3	11	180.47	27.66	3	8	399.4	25	3	9	188	20.349	4.66553
DBB_24030	aldolase-type tim barrel	39.86	1	21	21	233	1.12546e+07	4.26009e+07	3.60469e+07	3.90543e+07	1.11919e+07	6.47234e+06	1.38775e+06	589.82	17.12	10	23	1126.09	31.8	16	41	1344.87	33.67	17	49	1192.64	31.51	17	43	917.42	22.59	14	40	780.64	30.36	15	32	171.532	5.18	3	5	695	73.3957	5.08447
DBB_28630	ribosomal protein l11 bacterial-type	39.72	1	5	5	119	3.00156e+07	9.94987e+07	5.48556e+07	5.37531e+07	2.16457e+07	1.14465e+07	436413	350.12	38.3	4	11	829.27	38.3	4	20	670	39.72	5	18	781.43	39.72	5	23	594.85	24.11	3	18	826.58	38.3	4	29		0			141	15.1282	9.78857
DBB_28760	ribosomal protein l2 bacterial/organellar-type	39.64	1	11	11	248	3.91064e+07	1.5953e+08	9.94072e+07	9.38053e+07	3.03252e+07	1.49139e+07	195236	938.53	33.45	9	39	984.32	34.18	9	39	1203.95	37.09	10	55	813.72	30.91	8	38	922.9	33.45	9	42	641.79	30.91	8	35		0			275	30.1981	10.6528
DBB_27300	twin-arginine translocation pathway signal sequence	39.62	1	9	9	58	5.27209e+06	2.23953e+07	2.76415e+07	2.85884e+07	3.9644e+06	2.34347e+06	0	161.77	13.46	3	7	196.33	17.69	4	7	360.71	39.62	8	16	362.04	26.15	6	14	195.85	16.54	4	8	140.43	15.38	4	6		0			260	29.2714	7.1958
DBB_47620	preprotein translocase yajc	39.6	1	4	4	99	1.19456e+07	7.83569e+07	4.9268e+07	2.64725e+07	9.09503e+06	3.2123e+06	909673	399.62	39.6	4	12	687.1	39.6	4	21	696.37	39.6	4	21	450.05	39.6	4	17	479.06	39.6	4	15	229.8	29.7	3	8	134.711	28.71	2	5	101	10.8169	9.92041
DBB_43060	histone-like dna-binding protein	39.56	1	3	3	7	727824	0	8.9549e+06	0	5.17547e+06	5.47073e+06	0		0								0							61.33	17.58	2	3	106.95	30.77	2	4					91	10.4064	9.02686
DBB_50310	glycine-trna ligase beta subunit	39.54	1	20	20	204	6.26524e+06	2.01298e+07	1.60729e+07	1.5428e+07	4.17129e+06	2.69109e+06	0	1004.32	22.94	12	34	1440.06	33.04	16	45	1236.77	33.04	17	40	1161.62	32.9	16	39	538.8	17.46	9	21	488.72	19.62	10	25		0			693	75.028	5.18604
DBB_28830	ribosomal protein l14p	39.34	1	4	4	112	2.92202e+07	8.84488e+07	7.13941e+07	6.70819e+07	2.84154e+07	2.17156e+07	1.47162e+06	552.24	39.34	4	16	650.74	39.34	4	17	650.22	39.34	4	18	818.33	39.34	4	23	597.92	31.97	3	17	462.46	39.34	4	18	124.3	26.23	2	3	122	13.4345	10.0962
DBB_8700	anthranilate phosphoribosyl transferase	38.76	1	8	8	75	3.89549e+06	6.79384e+06	7.91985e+06	6.39948e+06	1.68843e+06	2.07894e+06	0	430.71	22.49	5	13	337.95	29.29	6	12	509.79	32.84	7	13	543.73	28.11	6	15	236.2	17.75	4	7	435.08	22.49	5	15					338	35.2209	5.03369
DBB_11830	amp-dependent synthetase/ligase	38.73	1	15	16	155	4.6543e+06	1.41817e+07	8.23274e+06	1.13273e+07	2.65557e+06	3.43445e+06	0	416.05	26.41	11	23	1074.49	31.69	13	38	812.34	25.7	11	26	1065.47	34.51	14	36	318.08	15.49	7	14	402.17	19.01	8	18					568	62.862	6.03662
DBB_23510	alpha-helical ferredoxin	38.48	1	12	12	133	7.40151e+06	1.50316e+07	2.66804e+07	8.99219e+06	3.182e+06	4.37045e+06	1.15148e+06	531.43	16.36	5	13	983.92	26.73	9	28	1280.17	38.48	12	36	604.17	26.73	9	16	436.68	22.12	8	14	552.85	24.65	8	20	207.286	9.22	3	6	434	46.8702	5.69385
DBB_30910	metallo-beta-lactamase	38.17	1	18	18	170	5.1685e+06	1.54032e+07	1.26752e+07	9.47624e+06	2.58371e+06	3.40383e+06	0	383.36	19.27	9	17	1100.95	32.82	15	40	1002.34	32.82	16	37	732.06	33.78	15	31	527.28	19.66	10	26	411.63	19.08	9	19					524	58.9936	8.88037
DBB_39520	rna polymerase sigma factor rpod	38.06	1	20	20	162	7.16531e+06	3.08066e+07	1.62852e+07	9.45457e+06	2.83759e+06	2.89423e+06	0	708.65	20.43	10	19	1419.36	35.42	17	45	1170.79	32.62	16	40	954.77	28.67	14	32	332.42	13.34	8	13	495.19	14.5	7	13		0			607	69.0793	5.65576
DBB_48090	co dehydrogenase alpha-bundle	37.8	1	21	21	305	2.92986e+07	4.33325e+07	3.45798e+07	4.25371e+07	1.02035e+07	8.06679e+06	884337	1703.33	28.13	15	53	1425.1	29.91	17	43	1622.56	34.23	19	60	1781.33	31.25	18	53	1244.81	21.88	13	47	1160.34	26.93	15	43	171.286	4.46	3	6	672	73.1225	6.13818
DBB_24840	enoyl-coa hydratase/isomerase	37.73	1	7	7	40	0	3.9837e+06	2.9119e+06	6.9138e+06	900385	1.35757e+06	0					264.24	24.54	5	14	100.56	14.65	3	9	373.91	30.4	5	12	121.9	14.65	3	5		0							273	29.68	5.2876
DBB_16550	hflc	37.7	1	9	9	80	2.45919e+06	1.36796e+07	1.02794e+07	7.39789e+06	3.27756e+06	2.90146e+06	1.49069e+06	173.28	13.1	3	5	550.54	34.5	8	18	399.09	34.5	8	15	333.27	30.03	7	13	314.46	30.03	7	13	296.84	24.6	6	12	194.996	7.35	2	4	313	35.3565	7.32764
DBB_28170	chaperone dnaj c-terminal	37.58	1	8	9	28	0	5.78736e+06	4.4228e+06	4.68459e+06	1.47017e+06	1.94055e+06	0						0			196.59	18.12	4	6	428.02	23.15	6	11	104.13	10.74	2	2	246.78	33.22	7	9					298	31.8784	9.33447
DBB_13850	outer membrane efflux protein	37.46	1	19	19	172	1.2416e+07	1.99681e+07	2.07177e+07	1.83263e+07	5.94346e+06	4.71172e+06	5.35215e+06	725.86	21.98	11	22	932.27	20.43	10	24	1058.03	19.66	12	39	885.66	25.08	12	29	774.76	13.78	7	18	323.91	14.4	7	17	935.918	20.74	10	23	646	71.8306	6.771
DBB_40940	radical sam alpha/beta horseshoe	37.45	1	12	12	129	2.62523e+06	1.08791e+07	8.01117e+06	1.78554e+07	3.9899e+06	7.89989e+06	0	170.23	6.93	3	8	682.43	28.14	9	24	401.69	25.76	8	16	889.16	32.68	11	36	487.19	19.7	7	15	640.69	30.52	9	30					462	49.7422	6.3667
DBB_43900	trap transporter solute receptor dctp/teaa	37.42	1	7	7	49	4.47207e+06	5.81156e+06	7.20713e+06	4.06269e+06	2.33904e+06	2.18634e+06	0	307.93	12.88	3	9	264.33	37.42	7	14	347.73	37.42	7	14	232.14	14.11	3	8	166.76	8.28	2	4		0							326	35.6146	9.17334
DBB_34300	cysteine desulfurase	37.15	1	11	11	117	1.1617e+07	1.56536e+07	1.0644e+07	1.28109e+07	4.02547e+06	5.42556e+06	0	263.84	21.63	5	11	566.15	23.66	6	23	460.96	27.23	7	22	792.99	33.59	10	32	281.71	18.83	5	11	357.55	25.45	7	18					393	42.6303	5.66846
DBB_24910	signal transduction response regulator receiver domain	36.98	1	11	11	97	3.12018e+06	1.53024e+07	9.84385e+06	1.00859e+07	1.90679e+06	1.00191e+06	737935		0			900.84	33.06	10	23	987.83	33.06	10	28	884.74	32.64	10	24	268.63	13.02	4	9	234.18	12.81	4	9	190.7	5.99	2	4	484	53.6629	6.49365
DBB_4890	transcription regulator hth lysr	36.91	1	10	10	43	9.83786e+06	7.83788e+06	4.7435e+06	2.42557e+06	1.5306e+06	1.65353e+06	0	109.52	21.81	5	8	295.27	25.5	7	11	149.24	11.74	3	5	166.86	11.74	3	5	183.85	19.8	5	10	68.32	10.07	3	4					298	34.1656	6.87354
DBB_50530	phosphatidylserine decarboxylase archaeal-type	36.77	1	6	6	47	6.6607e+06	1.51683e+07	1.57013e+07	7.90008e+06	3.66659e+06	2.68338e+06	1.25452e+06	297.89	14.35	2	7	343.14	28.7	4	11	294.69	36.77	6	9	260.88	14.35	2	5	256.35	14.35	2	6	202.86	25.11	3	7	86.3992	14.35	2	2	223	24.6686	7.73779
DBB_28810	ribosomal protein l29/l35	36.67	1	2	2	19	4.05243e+06	2.33821e+07	1.65697e+07	7.64282e+06	2.31347e+06	0	0	63.74	36.67	2	4	80.24	36.67	2	3	98.92	36.67	2	6	91.07	36.67	2	6		0											60	7.03082	9.77393
DBB_48250	consensus disorder prediction	36.53	1	5	5	58	6.00996e+06	1.26082e+07	5.97955e+06	9.75248e+06	3.45895e+06	2.30266e+06	0	174.2	16.17	3	8	261.49	36.53	5	11	217.82	36.53	5	11	388.58	36.53	5	13	149.7	25.75	4	6	194.56	26.95	4	9					167	19.1861	9.71533
DBB_2930	cell division protein ftsa	36.52	1	9	9	84	7.27009e+06	2.82252e+07	1.52693e+07	1.48112e+07	2.75229e+06	2.60886e+06	0	147.83	9.56	3	7	678.34	36.52	9	24	497.82	28.68	8	17	531.76	28.68	8	21	174.08	9.56	3	9	205.84	13.48	3	6					408	43.2675	5.16064
DBB_18450	zinc finger clpx c4-type	36.47	1	14	14	186	7.2882e+06	2.58936e+07	1.4201e+07	1.68595e+07	4.1597e+06	5.55293e+06	0	619.29	22.22	8	23	1146.11	31.88	12	41	1017.62	32.37	12	33	1172.11	34.06	13	41	581.18	28.26	10	23	661.85	27.54	10	25		0			414	45.974	5.021
DBB_14940	co dehydrogenase alpha-bundle	36.41	1	16	17	172	1.68209e+07	3.33727e+07	1.81825e+07	1.81571e+07	2.30637e+06	1.82503e+06	0	730.63	25.76	12	33	973.88	35.29	16	42	1011.39	26.55	13	44	784.51	25.44	12	30	269.92	11.92	6	11	312.46	14.47	7	12		0			629	66.9638	5.90967
DBB_14830	von willebrand factor type a	36.4	1	13	13	95	4.73739e+06	1.22238e+07	8.85522e+06	5.91928e+06	2.63688e+06	3.59627e+06	0	325.21	17.85	7	13	419.78	26	10	20	605.96	24.26	9	19	341.92	18.72	8	14	333.98	15.77	7	14	360.03	20.62	8	15					577	64.3906	7.23975
DBB_20920	rnd efflux system outer membrane lipoprotein nodt	36.36	1	12	12	66	1.38342e+06	2.83377e+06	1.91234e+06	3.05963e+06	1.33871e+06	948672	3.15374e+06	246.74	11.26	4	8	364.52	12.99	5	12	180.67	5.41	2	4	259.69	14.07	5	8	236.5	12.55	5	7	284.23	17.53	6	10	582.634	29.87	9	17	462	50.0179	5.21143
DBB_8040	glycerol kinase	36.22	1	15	15	184	1.66386e+07	3.87908e+07	2.35776e+07	2.31271e+07	6.92566e+06	3.75272e+06	0	706.18	27.57	10	20	1190.83	34.21	13	44	872.86	35.81	14	34	989.04	26.76	11	38	724.82	25.96	11	28	420.18	26.56	10	20					497	54.3002	4.86865
DBB_7750	outer membrane protein assembly factor bama	36.12	1	27	27	220	1.01883e+07	3.35493e+07	2.36648e+07	1.15022e+07	2.33964e+06	2.49589e+06	1.95473e+06	778.33	23.25	17	35	885.39	24.49	19	33	1339.83	30.59	22	47	950.25	25.85	20	40	657.99	19.75	14	24	591.34	20.2	15	28	397.503	12.75	9	13	886	99.4737	5.21143
DBB_21610	thioredoxin	36.11	1	3	3	45	3.95922e+06	9.50653e+06	7.96264e+06	7.03305e+06	2.54847e+06	2.97508e+06	0	95.35	27.78	2	3	325.73	36.11	3	10	293.42	27.78	2	10	254.97	27.78	2	10	105.92	27.78	2	5	178.34	27.78	2	7					108	11.769	4.56396
DBB_28060	prokaryotic membrane lipoprotein lipid attachment site profile.	36.09	1	8	8	108	9.42472e+06	1.75225e+07	1.31301e+07	1.19298e+07	4.3066e+06	3.06816e+06	1.3161e+06	522.71	30.79	6	17	623.43	33.44	7	17	635.63	36.09	8	19	594.8	33.44	7	16	462.2	36.09	8	18	501.53	31.13	7	17	168.385	9.27	2	4	302	33.4675	6.63916
DBB_30720	curli production assembly/transport component csgg	36.07	1	6	6	40	2.13105e+06	3.37237e+06	4.25027e+06	3.68927e+06	1.51428e+06	749810	0	134.86	19.18	3	5	326.13	17.35	3	7	377.99	31.05	5	12	350.44	22.83	4	9	154.81	22.37	4	7		0				0			219	24.3784	8.80713
DBB_11920	consensus disorder prediction	35.9	1	11	11	137	1.03446e+07	2.35992e+07	1.51742e+07	1.65405e+07	6.90088e+06	4.84059e+06	3.84421e+06	700.32	28.46	9	22	627.53	26.33	8	20	716.96	27.13	8	22	733.31	29.52	9	20	726.41	25	8	23	588.53	28.46	9	20	294.557	17.02	5	10	376	41.1243	9.23193
DBB_22610	carbohydrate kinase pfkb	35.84	1	7	7	67	3.57248e+06	1.43035e+07	8.95309e+06	7.2795e+06	2.10364e+06	2.20126e+06	0	363.38	19.88	4	12	531.85	30.42	6	15	284.95	23.8	5	10	231.29	18.67	4	8	149.42	17.47	4	9	306.37	29.22	6	13					332	34.5485	4.53857
DBB_45240	rna polymerase sigma factor region 2	35.74	1	10	10	52	3.63736e+06	6.0682e+06	6.028e+06	1.34738e+06	966907	906407	0	326.36	18.81	5	8	514.07	27.59	8	15	489.26	28.21	7	13	178.75	10.97	3	6	125.2	10.03	2	4	194.52	14.11	3	6					319	37.2166	6.85889
DBB_16060	dihydropteroate synthase-like	35.71	1	8	8	32	3.03077e+06	4.49717e+06	4.31039e+06	0	0	0	0	228.91	17.67	4	7	314.37	29.7	7	13	308.34	24.81	5	12																	266	29.3687	4.90674
DBB_620	ribosomal protein l31 type a	35.62	1	2	2	4	0	2.54504e+07	1.95605e+07	5.54541e+06	1.9572e+06	3.55103e+06	0						0				0			222.74	35.62	2	4		0				0							73	8.10907	9.45166
DBB_11260	aldehyde oxidase/xanthine dehydrogenase a/b hammerhead	35.61	1	22	22	240	1.2921e+07	2.30517e+07	1.76621e+07	2.24533e+07	5.60175e+06	4.15642e+06	0	875.23	19.4	12	39	1076.4	29.33	16	43	1053.72	24.37	16	44	1665.55	24.59	18	51	678.02	18.08	12	29	628.67	16.65	11	34					907	98.433	5.50342
DBB_7720	lysine-trna ligase class ii	35.48	1	15	15	139	9.93447e+06	9.8557e+06	1.21025e+07	8.47716e+06	3.23943e+06	3.47487e+06	0	640.23	26.41	10	22	765.9	29.23	12	25	688.67	28.83	12	24	583.82	26.81	11	23	374.57	26.81	11	16	618.27	29.64	12	29					496	56.5957	5.24951
DBB_23380	signal transduction response regulator receiver domain	35.46	1	11	12	84	386852	7.55979e+06	7.50655e+06	6.23843e+06	996792	2.00455e+06	0		0			456.34	25.33	9	22	456.59	24.23	8	18	473.19	23.79	9	20	55.44	6.17	2	2	424.28	16.3	6	22					454	51.2738	6.15088
DBB_28660	ribosomal protein l7/l12	35.43	1	4	4	36	1.24075e+07	3.80147e+07	2.37321e+07	1.40094e+07	5.2631e+06	2.35357e+06	0		0			311.99	35.43	4	15	147.83	25.2	3	6	146.61	25.2	3	7	172.29	35.43	4	8		0							127	13.324	4.61475
DBB_22620	protein of unknown function duf1058	35.37	1	4	4	38	4.68563e+06	1.15772e+07	6.58957e+06	6.41314e+06	3.22152e+06	2.1016e+06	0	334.6	27.21	3	10	255.85	27.21	3	10	219.38	27.21	3	7	251.82	35.37	4	8	97.48	14.97	2	3		0							147	16.4229	9.86182
DBB_30320	ferrous iron transport protein b	35.28	1	23	23	273	1.83014e+07	9.21636e+07	4.32831e+07	3.1103e+07	1.08271e+07	9.37695e+06	0	930.08	22.36	13	32	1956.15	30.42	18	62	1668.33	28.61	17	54	1248.23	28.19	17	44	1020.42	25.97	15	39	1064.45	26.39	16	42		0			720	78.3495	5.89697
DBB_24180	riboflavin biosynthesis protein ribba	35.21	1	11	11	132	6.50404e+06	2.23718e+07	1.46796e+07	1.09662e+07	2.91733e+06	3.42627e+06	0	396.97	26.89	8	15	947.25	33.01	10	25	770.87	29.34	9	24	793.05	24.94	8	22	463.15	18.83	6	19	688.3	29.1	9	27					409	44.8223	5.09717
DBB_28500	6-pyruvoyl tetrahydropterin synthase/qued family	34.96	1	3	3	30	2.61914e+06	5.35525e+06	3.80369e+06	4.61462e+06	1.59672e+06	2.05265e+06	0	54.68	22.76	2	3	314.13	34.96	3	12	100.59	34.96	3	4		0			72.59	22.76	2	4	161.79	22.76	2	7					123	13.988	6.01123
DBB_20240	hypothetical protein	34.92	1	9	9	80	1.20132e+06	1.28237e+07	6.81689e+06	4.70606e+06	2.72153e+06	895830	2.58255e+06	180.34	13.9	3	7	325.55	27.12	7	12	432.04	23.39	6	18	422.46	23.39	6	18	312.09	22.03	6	9	154.91	13.9	3	7	349.189	18.64	4	9	295	33.4334	6.7124
DBB_31100	toluene tolerance ttg2/phospholipid-binding protein mlac	34.87	1	5	5	21	3.07838e+06	1.94674e+06	1.94514e+06	3.16194e+06	1.21405e+06	788042	672625		0			235.43	29.74	4	7	69.87	14.36	2	3	160.92	19.49	3	7	63.86	10.26	2	4		0				0			195	22.3421	9.42236
DBB_500	pyridoxal phosphate-dependent transferase	34.86	1	11	11	198	1.22608e+07	3.68249e+07	2.57089e+07	1.44543e+07	4.94032e+06	5.07699e+06	463414	829.71	33.03	10	35	1433.27	34.86	11	42	1233.44	34.86	11	37	977.26	34.86	11	32	696.17	23.17	8	31	612.84	23.17	8	21		0			436	47.3151	5.16064
DBB_50790	pyridoxal phosphate-dependent transferase	34.83	1	11	11	71	8.41306e+06	1.43999e+07	9.89629e+06	6.18643e+06	2.82798e+06	1.68969e+06	0	468.35	19.33	6	13	221.48	15.96	5	7	554.86	27.19	8	15	283.39	21.12	7	10	324.58	15.06	5	11	311.48	22.02	7	15					445	49.6569	5.10986
DBB_29160	signal transduction response regulator receiver domain	34.72	1	4	4	38	1.48995e+06	1.08864e+07	5.58793e+06	7.59739e+06	982197	0	0		0			311.98	34.72	4	13	166.01	34.72	4	9	308.89	34.72	4	16		0											144	15.9273	4.99561
DBB_7670	tryptophan-trna ligase	34.63	1	9	9	148	2.08129e+07	3.65281e+07	2.27104e+07	1.84604e+07	7.86728e+06	8.02681e+06	0	698.78	27.16	7	29	680.24	27.16	7	24	729.27	27.16	7	25	740.5	27.46	8	25	623.78	27.16	7	24	511.47	34.33	8	21					335	37.7153	6.81494
DBB_35170	atp binding protein mind	34.59	1	8	8	74	3.86992e+06	9.52884e+06	1.64855e+07	1.47292e+07	5.36215e+06	4.17762e+06	968097	92.57	7.89	2	3	290.21	31.58	7	13	562.16	27.44	6	15	559.29	25.94	6	17	289.78	28.95	7	14	255.57	31.58	7	12		0			266	28.6411	5.43994
DBB_27710	ribosomal protein l27	34.52	1	2	2	47	3.86992e+06	4.51266e+07	1.80732e+07	1.76653e+07	2.36865e+06	1.58712e+06	0	240.15	34.52	2	6	332.48	34.52	2	10	201.02	34.52	2	8	504.85	34.52	2	16	118.81	34.52	2	4	122.68	34.52	2	3					84	9.0148	10.6235
DBB_27340	rsbt co-antagonist protein rsbrd n-terminal domain	34.5	1	5	5	36	1.9097e+06	3.5868e+06	4.62233e+06	4.12381e+06	257798	1.98798e+06	0		0			304.09	34.5	5	13	332.15	34.5	5	11	350.53	22.5	3	9		0			67.25	15.5	2	3					200	22.5807	6.37939
DBB_52320	f420-non-reducing hydrogenase iron-sulfur subunit d	34.48	1	5	5	144	2.92772e+07	6.62477e+07	6.13872e+07	6.20436e+07	2.04708e+07	1.51795e+07	0	464.03	34.48	5	20	445.21	34.48	5	24	551.87	34.48	5	28	505.75	34.48	5	31	407.16	34.48	5	19	451.34	34.48	5	22		0			145	16.1371	7.73779
DBB_27190	pyridoxal phosphate (active vitamin b6) biosynthesis pdxj	34.44	1	5	5	28	8.17703e+06	8.67636e+06	6.36478e+06	6.13831e+06	2.8663e+06	2.1122e+06	0	122.96	10.37	2	5	220.58	24.9	4	7	153.28	16.18	3	5	177.42	28.63	4	6	86.13	10.37	2	3	72.4	13.28	2	2					241	26.4547	5.16064
DBB_22520	threonine synthase-like	34.33	1	13	13	149	8.08643e+06	27557273	1.79534e+07	1.3178e+07	3.53129e+06	3.90844e+06	0	579.82	21.56	8	20	1020.93	34.33	13	34	829.1	34.33	13	30	738.61	30.74	11	29	336.2	21.56	8	15	457.95	23.35	9	21					501	54.5614	5.31299
DBB_14650	band 7 domain	34.25	1	16	16	169	3.77324e+06	2.09129e+07	2.09137e+07	1.31791e+07	4.80935e+06	2.85003e+06	2.62085e+06	487.89	11.88	5	17	1055.32	23.24	11	31	1113.52	30.98	14	37	1118.73	25.47	11	30	542.71	20.31	9	18	547.81	16.52	7	18	591.175	13.25	6	18	581	63.8832	4.97021
DBB_14300	protein translocase subunit seca	34.24	1	20	20	121	2.31591e+06	1.36808e+07	1.11373e+07	8.21295e+06	1.86251e+06	1.19707e+06	0	191.46	4.4	3	8	889.23	27.59	16	32	893.65	27.82	17	35	951.41	22.83	14	32	181.08	8.68	6	7	154.7	7.25	5	7		0			841	94.5911	5.80811
DBB_24250	proline-trna ligase class iia archaeal-type	34.19	1	13	13	97	8.12835e+06	1.01132e+07	8.46201e+06	9.57532e+06	3.62133e+06	2.73987e+06	0	426.01	17	7	19	379.97	18.58	7	15	439.51	20.75	7	17	472.31	21.54	8	20	223.85	12.85	5	14	212.24	13.04	5	12					506	57.2427	5.79541
DBB_4130	aspartate carbamoyltransferase	34.08	1	8	8	108	1.11185e+07	3.10626e+07	1.19005e+07	1.27552e+07	4.06553e+06	4.31476e+06	0	363.56	28.3	6	14	836.43	31.51	7	25	478.08	28.62	7	17	507.45	28.62	7	21	315.74	27.01	7	16	317.55	29.26	7	15					311	33.6143	7.21045
DBB_34080	peptidyl-prolyl cis-trans isomerase ppic-type	34.07	1	16	16	112	858468	8.79772e+06	1.0349e+07	3.30325e+06	1.17841e+06	1.03729e+06	483463	45.61	4.44	2	3	1362.9	22.03	10	33	1526.28	32.17	15	39	455.85	17.75	8	15	157.4	9.98	5	8	353.72	15.21	7	14		0			631	69.7627	4.91943
DBB_41680	hypothetical protein	34.04	1	4	4	14	5.63171e+06	1.43318e+07	6.43954e+06	5.31766e+06	1.57702e+06	1.73472e+06	0		0			76.53	24.11	3	4	107	27.66	3	4	81.26	18.44	2	3	42.48	17.73	2	3		0							141	16.2564	4.98291
DBB_21560	selenium metabolism protein yedf	34.01	1	4	4	15	2.63114e+06	1.9333e+06	0	1.55815e+06	1.04554e+06	860047	0	78.25	11.68	2	3	95.18	18.78	2	3					107.17	21.83	3	4	71.06	11.68	2	5		0							197	20.7575	4.75439
DBB_22450	phosphopantetheine adenylyltransferase	33.94	1	4	4	22	1.0361e+07	1.03034e+07	5.68131e+06	4.87947e+06	4.50965e+06	2.02985e+06	0		0			184.67	33.94	4	6	212.63	33.94	4	8	196.08	33.94	4	8		0				0							165	18.6526	9.20264
DBB_39290	cytidine deaminase-like	33.89	1	11	11	89	6.9344e+06	1.05128e+07	7.87559e+06	7.40425e+06	2.08488e+06	1.40137e+06	0	667.69	27.4	8	20	501.93	24.52	7	15	472.59	29.81	9	16	531.27	29.81	9	16	280.65	12.74	4	8	266.78	28.61	9	14					416	45.6557	5.10986
DBB_48500	tetrahydrofolate dehydrogenase/cyclohydrolase	33.88	1	9	9	72	3.86294e+06	1.27275e+07	1.30437e+07	1.07807e+07	2.35169e+06	1.10764e+06	0	191.79	18.24	4	8	487.5	31.27	7	16	465.49	33.55	8	19	427.42	31.6	8	14	184.42	26.38	6	9	110.94	15.31	3	6					307	31.9704	5.31299
DBB_28610	preprotein translocase subunit sece	33.86	1	4	4	56	4.68266e+06	1.97646e+07	1.35962e+07	5.24662e+06	2887759	1.55285e+06	0	136.4	16.54	2	5	422.5	28.35	3	12	392.59	33.86	4	12	262.64	28.35	3	8	246.81	28.35	3	8	216.82	28.35	3	11					127	14.2541	10.0376
DBB_12370	haemerythrin-like	33.82	1	6	6	21	0	4.49504e+06	2.13412e+06	4.41865e+06	1.87806e+06	0	0					241.68	15.27	3	7	91.94	14.18	3	4	231.41	28.36	5	8	70.8	11.27	2	2									275	30.7339	5.16064
DBB_39620	prokaryotic membrane lipoprotein lipid attachment site profile.	33.78	1	16	16	179	1.49294e+07	5.41938e+07	3.01809e+07	2.62923e+07	1.11987e+07	5.64841e+06	9.36692e+06	802.12	18.79	9	23	823.2	31.31	14	27	1259.63	23.91	12	43	928.17	26.19	11	27	848.35	21.06	10	26	567.66	19.54	8	16	702.755	15.37	7	17	527	59.447	5.80811
DBB_49900	leu/ile/val-binding protein	33.78	1	9	9	62	4.35281e+06	5.47151e+06	5.01159e+06	5.60979e+06	1.95299e+06	1.48082e+06	0	360.39	21.81	5	11	408.92	28.46	7	12	276.81	23.67	6	11	514.21	28.46	7	14	361.67	22.34	6	14		0							376	39.7438	7.79639
DBB_34560	trap transporter solute receptor dctp/teaa	33.72	1	8	8	49	3.72959e+06	8.89843e+06	6.46909e+06	6.73982e+06	2.17299e+06	977282	0	412.29	12.5	3	11	393.19	25.87	6	10	233.45	8.43	2	5	241.01	15.12	4	9	236.78	15.99	4	8	95.83	12.5	3	6					344	37.007	9.21729
DBB_44040	heme b synthase	33.69	1	9	9	53	3.30954e+06	9.89385e+07	5.07551e+06	3.22051e+06	1.47598e+06	1.82119e+06	0	237.86	17.11	5	8	226.41	23.8	6	10	206.7	23.26	6	9	271.14	27.54	7	12	184.6	13.64	4	8	133.61	17.65	4	6					374	41.3306	6.90283
DBB_29020	pyridine nucleotide disulphide reductase class-i signature	33.45	1	14	14	286	1.82699e+07	2.45207e+07	1.94646e+07	1.56282e+07	4.77495e+06	5.08286e+06	0	2002.11	31.16	13	59	1991.11	31.69	13	49	1659.13	30.28	13	48	1395.52	30.28	13	42	1043.43	25	11	40	1250.7	33.45	14	48		0			568	60.7789	5.18604
DBB_31250	protein of unknown function duf1867	33.33	1	5	5	34	2.05161e+06	1.0819e+08	5.06969e+07	2.9185e+06	1.5819e+06	893806	0	117.44	12.7	2	4	131.98	33.33	5	7	163.83	17.99	3	6	215.32	33.33	5	8	81.18	14.29	2	3	97.63	19.05	3	6					189	20.0434	7.7085
DBB_4750	homoserine dehydrogenase	33.18	1	12	12	102	7.44908e+06	1.60034e+07	1.13574e+07	6.5517e+06	2.5444e+06	2.80634e+06	0	500.14	24.19	9	16	632.85	24.88	9	19	666.01	33.18	12	22	668.38	23.96	9	18	413.93	18.66	7	13	421.26	22.35	8	14					434	46.7411	5.13525
DBB_39200	uracil phosphoribosyltransferase bacterial-type	33.17	1	6	6	56	4.09904e+06	5.81868e+06	1.21519e+07	9.72203e+06	2.21769e+06	1.93973e+06	0	97.09	10.1	2	6	160.79	23.56	4	7	272.53	33.17	6	13	282.74	33.17	6	13	145.17	21.15	4	9	133.35	24.04	4	8					208	22.7531	6.41748
DBB_41240	adc synthase	33.16	1	24	24	70	0	1.01872e+06	0	8.00724e+06	931315	5.08814e+06	0					42.92	3.25	3	3					478.34	16.02	13	25	30.26	2.23	2	2	924.75	29.41	20	40					986	108.368	5.60498
DBB_30030	enoyl-coa hydratase/isomerase	33.07	1	7	7	25	0	5.91618e+06	1.34079e+06	3.02954e+06	359523	0	0					496.51	33.07	7	17		0			302.7	19.07	4	8		0											257	29.3711	6.94678
DBB_28670	dna-directed rna polymerase beta subunit bacterial-type	32.94	1	35	35	286	4.38483e+06	1.32898e+07	1.85869e+07	2.38706e+07	3.91394e+06	1.23326e+07	814337	512.4	9.59	10	23	1128.91	21.38	23	49	1766.34	30.09	31	72	1699.8	27.01	29	70	590.34	12.52	14	32	686.63	17.72	19	36	116.45	4.1	4	4	1366	152.732	5.46533
DBB_28980	ribosomal protein l17	32.81	1	5	5	134	4.27197e+07	1.17816e+08	9.8992e+07	5.89538e+07	2.13261e+07	1.8106e+07	732501	895.71	32.03	4	26	834.86	32.81	4	22	912.9	32.81	4	23	754.06	32.81	5	22	691.99	32.81	4	23	634.31	25	3	18		0			128	14.2256	10.8726
DBB_19450	terpenoid cyclases/protein prenyltransferase alpha-alpha toroid	32.7	1	38	38	356	1.44452e+07	3.86853e+07	2.55833e+07	1.88561e+07	5.04348e+06	3.95215e+06	1.34253e+06	1527.02	16.9	19	52	2113.1	27.02	31	75	2426.46	28.5	33	86	1714.98	22.58	26	64	828.18	10.18	13	32	870.21	14.19	17	34	388.674	5.24	7	13	1621	179.579	8.11865
DBB_1680	alpha/beta hydrolase fold	32.67	1	5	5	26	1.59179e+06	3.16368e+06	2.0624e+06	1.62913e+06	0	600194	0		0			138.94	22.77	4	8	145.25	27.23	4	8	112.62	13.86	2	4					107.82	27.23	4	6					202	22.0488	5.10986
DBB_4460	argininosuccinate synthase	32.62	1	10	11	89	4.71186e+06	4.14393e+06	2.43909e+07	5.92964e+06	1.3854e+06	3.12101e+06	0	336.31	23.81	7	16	401.92	14.05	5	20	324.58	20.95	8	19	371.85	15.95	6	20	101.33	10.24	4	5	152.3	11.43	5	9					420	47.144	5.41455
DBB_4030	ribosome hibernation promoting factor/raia	32.59	1	4	4	31	4.74881e+06	1.81334e+07	1.2244e+07	6.06208e+06	2.83644e+06	2.52121e+06	0	103.72	20	2	3	279.2	20	2	7	242.25	32.59	4	9	177.03	25.93	3	6	154.33	32.59	4	6		0							135	15.0267	5.13525
DBB_28590	prokaryotic membrane lipoprotein lipid attachment site profile.	32.53	1	13	13	116	4.9756e+06	8.1292e+06	8.64441e+06	7.15934e+06	2.29209e+06	1.70288e+06	1.34621e+06	531.35	19.97	8	20	374.87	24.1	9	17	846.13	28.4	11	32	523.35	26.33	11	21	287.31	15.83	7	13	260.88	17.04	7	13		0			581	65.2789	9.92041
DBB_41290	saccharopine dehydrogenase nadp binding domain	32.43	1	8	8	87	2.67475e+06	2.2781e+07	4.03034e+06	1.32816e+07	4.11386e+06	6.61723e+06	0	195.68	13.08	4	10	534.32	13.08	4	15	368.18	13.08	4	12	683.69	21.25	6	17	492.68	13.08	4	14	737.13	32.43	8	19					367	38.6771	6.29053
DBB_47610	protein translocase subunit secd	32.4	1	15	15	186	9.07555e+06	2.90148e+07	2.47914e+07	1.03455e+07	4.78429e+06	4.70722e+06	3.13035e+06	480.16	27.53	12	25	785.16	29.21	13	34	860.09	31.09	14	37	537.38	25.28	11	26	454.83	24.16	11	22	644.65	32.4	15	32	316.666	14.23	6	10	534	57.176	6.68311
DBB_50440	cysteine-trna ligase	32.29	1	12	13	72	998156	2.47588e+07	8.93071e+06	7.2572e+06	989611	1.30055e+06	0	150.06	4.58	2	6	618.06	25.42	10	20	588.56	18.33	7	16	449.88	23.13	9	15	203.33	9.58	4	6	327.51	11.67	5	9					480	54.291	5.18604
DBB_47350	consensus disorder prediction	32.28	1	14	14	162	1.11929e+07	1.71656e+07	1.54994e+07	1.5733e+07	4.40028e+06	3.5303e+06	6.08202e+06	482.84	17.54	8	23	587.74	21.46	9	26	916.47	22.57	10	31	759.6	21.27	10	30	312.73	19.4	9	17	465.23	20.34	9	20	490.02	21.83	10	15	536	60.347	5.03369
DBB_19620	ionotropic glutamate receptor	32.28	1	5	5	34	1.03518e+06	4.39277e+06	4.12463e+06	1.25352e+06	928449	1.29437e+06	0	162.02	26.77	4	7	235.29	11.02	2	11	266.01	12.99	2	9	117	18.5	3	7		0				0							254	27.1012	8.27979
DBB_29230	hypothetical protein	32.07	1	10	10	46	0	8.68695e+06	2.97005e+06	8.68843e+06	2.10564e+06	668544	0					49.9	4.96	2	4	89.72	10.2	3	5	603.15	32.07	10	24	125.16	8.45	3	6	145.11	10.79	3	7					343	37.8093	7.86963
DBB_43760	transcription regulator asnc-type	31.97	1	3	3	28	1.53578e+06	2.30465e+06	1.47182e+06	1.87546e+06	756525	880297	0	192.14	31.97	3	6	290.18	31.97	3	9		0			151.46	31.97	3	5	89.91	21.77	2	3	122.97	21.77	2	5					147	16.6961	8.35303
DBB_19170	phospholipase a1	31.87	1	7	7	69	4.72654e+06	7.51209e+06	8.41684e+06	6.91209e+06	2.58564e+06	2.28028e+06	533666	379.39	17.22	4	11	338.19	23.44	5	10	348.05	26.74	6	12	457.02	31.87	7	15	239.62	20.51	5	9	316.35	20.51	5	12		0			273	31.331	5.32568
DBB_25990	alpha-helical ferredoxin	31.83	1	15	15	142	2.46328e+06	3.75481e+06	1.12492e+07	1.29288e+07	2.14665e+06	3.35051e+06	1.39809e+06	146.32	8.87	4	8	406.12	16.42	8	18	1042.37	31.83	15	46	998.13	27.91	13	37	350.07	12.5	8	15	267.4	15.84	8	14	122.273	5.09	3	4	688	77.1061	6.11279
DBB_23920	alpha-helical ferredoxin	31.79	1	12	12	263	5.51221e+07	1.64086e+08	1.46015e+08	9.65798e+07	3.15719e+07	2.43276e+07	1.6851e+07	1137.73	22.31	7	28	1468.71	29.49	10	41	1838.83	29.74	11	61	1563.16	31.79	12	48	1153.29	29.49	9	37	981.78	31.54	11	35	549.114	15.38	5	13	390	42.9922	8.14795
DBB_830	glycerol-3-phosphate o-acyltransferase/dihydroxyacetone phosphate acyltransferase	31.69	1	24	24	148	1.60658e+06	3.9047e+06	6.04886e+06	2.64238e+06	991796	1.40898e+06	637495	226.12	4.82	4	8	650.72	18.03	14	31	938.53	28.01	22	52	508.42	16.99	13	22	335.58	5.05	5	16	358.27	10.79	9	17	58.7005	2.07	2	2	871	100.297	9.0708
DBB_45440	hypothetical protein	31.56	1	5	5	24	0	4.43074e+06	482924	5.33955e+06	858715	0	0					288.04	24.19	4	13		0			247.73	19.47	3	11		0											339	36.4017	6.91748
DBB_8770	cytidylate kinase-like family	31.5	1	8	8	31	1.95567e+06	9.03228e+06	7.04127e+06	7.25365e+06	3160935	1.69623e+06	0	118.1	12.45	3	7	92.28	9.89	3	5	105.81	8.06	2	5	167.75	24.18	6	14		0				0							273	31.2123	8.79248
DBB_43030	methionine-trna synthetase type 2	31.46	1	16	16	113	5.62692e+06	1.81551e+07	1.3762e+07	6.92252e+06	1.94042e+06	3.32787e+06	0	474.95	16.82	9	17	652.73	24.61	12	27	599.1	21.18	11	24	557.59	21.34	11	21	184	12.62	7	9	278.88	15.58	8	15					642	71.7775	5.90967
DBB_24130	serine hydroxymethyltransferase	31.4	1	8	8	52	3.86231e+06	9.0518e+06	6.63268e+06	5.43782e+06	2.03012e+06	1.89157e+06	0	259.14	8.94	3	8	290.39	19.57	6	12	364.01	24.4	6	13	317.96	8.94	3	9	71.71	5.07	2	4	143.04	13.29	4	6					414	44.1263	6.12549
DBB_13730	aldolase-type tim barrel	31.27	1	6	6	75	1.70188e+06	1.44004e+07	9.96948e+06	9.00113e+06	2.31979e+06	2.85464e+06	0	96.95	14.29	2	4	334.08	27.03	5	12	511.18	27.03	5	15	411.71	27.03	5	13	378.69	27.03	5	15	429.87	26.64	5	16					259	27.1797	5.47803
DBB_30310	transcriptional repressor c-terminal	31.25	1	2	2	3	0	0	0	5.19509e+06	0	0	0													57.19	31.25	2	3													80	8.9927	8.60205
DBB_23800	translation initiation factor 3	31.19	1	3	3	94	2.2553e+07	5.14536e+07	3.83868e+07	2.16869e+07	8.31396e+06	5.44227e+06	412900	757.97	31.19	3	16	663.57	31.19	3	15	855.2	31.19	3	19	490.07	31.19	3	15	415.05	31.19	3	17	354.53	31.19	3	12		0			109	12.6108	9.94971
DBB_1000	flagellum site-determining protein ylxh/ fe-s cluster assembling factor nbp35	31.19	1	6	6	24	0	0	1.94715e+06	7.09629e+06	886891	1.55182e+06	0									115.55	21.36	4	5	383.93	31.19	6	12	136.24	15.25	3	4	77.97	11.19	2	3					295	31.3162	7.54736
DBB_26520	glutamine synthetase glycine-rich site	31.17	1	16	16	176	1.57277e+07	3.09486e+07	1.56654e+07	2.51669e+07	7.20436e+06	5.0842e+06	0	696.97	15.72	9	22	1178.63	25.24	13	38	795.32	17.38	10	28	1155.45	23.59	12	38	716.87	22.62	12	26	565.03	14.48	9	24		0			725	79.154	5.52881
DBB_26260	arginine-trna ligase	30.98	1	13	13	94	9.17469e+06	1.19797e+07	7.22491e+06	6.91483e+06	2.22992e+06	2.38409e+06	0	225.4	15.4	7	12	349.74	24.82	10	23	265.14	19.57	8	15	324.6	20.83	9	17	247.83	8.88	4	13	289.22	13.77	6	14					552	60.4869	5.69385
DBB_44310	udp-n-acetyl-d-mannosamine/glucosamine dehydrogenase	30.97	1	9	9	75	3.21902e+06	4.16793e+06	4.67875e+06	2.9264e+06	913919	1.28779e+06	0	296.36	17.02	5	12	541.49	23.4	7	18	488.41	30.97	9	17	396.38	19.15	6	16	153.51	11.82	4	6	125.65	12.77	4	6					423	47.0945	5.08447
DBB_16330	hypothetical protein	30.94	1	4	4	10	716824	978497	2.3396e+06	1.31244e+06	524446	513785	0	66.45	14.36	2	3	85.99	15.47	2	3	115.64	11.05	2	4		0				0				0							181	20.4513	7.28369
DBB_15200	pyridoxal phosphate-dependent transferase	30.83	1	10	10	98	5.61049e+06	9.95313e+06	4.59024e+06	4.56477e+06	1.16487e+06	1.68264e+06	0	414.13	17.29	6	17	662.32	28.32	9	24	388.22	22.56	7	16	439.77	30.83	10	19	164.52	17.79	6	13	160.65	20.05	7	9					399	44.8896	7.12256
DBB_10890	enoyl-coa hydratase/isomerase	30.83	1	7	7	39	1.13342e+06	2.58903e+06	2.50312e+06	4.44592e+06	655741	552311	0	122.26	7.14	2	6	268.91	19.17	5	12	216.6	16.17	4	7	210.25	22.93	5	10	115.23	12.41	3	4		0							266	30.162	8.86572
DBB_23330	molybdate abc transporter substrate-binding protein	30.74	1	5	5	20	5.01978e+06	4.24872e+06	8.24097e+06	3.44204e+06	0	2.42592e+06	0	158.25	21.79	3	7	52.74	15.18	2	4	108.84	24.12	4	5	60.19	17.9	3	4						0							257	27.4344	9.31982
DBB_47600	protein-export membrane protein secf bacterial	30.66	1	10	10	147	6.74742e+06	2.08645e+07	1.99007e+07	6.05738e+06	3.47505e+06	2.56573e+06	1.03823e+06	250.58	17.77	5	14	738.82	30.37	9	26	1124.15	30.66	10	45	546.15	25.21	8	22	548.43	27.51	8	25	279	17.48	5	15		0			349	37.8326	9.0708
DBB_48380	prolyl-trna editing protein ybak/ebsc	30.57	1	3	3	14	1.44452e+06	871760	1.02454e+06	920384	650546	0	0	40.89	17.2	2	3	70.25	23.57	2	3		0			71.57	30.57	3	4	75.24	17.2	2	4									157	16.491	9.51025
DBB_29500	tyrosine-trna ligase bacterial-type type 1	30.54	1	10	10	106	9.20735e+06	1.59956e+07	1.02355e+07	1.01717e+07	3.59607e+06	2.79248e+06	0	546.37	21.21	7	18	718.3	24.48	7	22	526.29	19.35	6	17	465.06	27.97	9	19	418.81	15.85	6	14	338.45	23.78	8	16					429	47.0566	5.74463
DBB_50680	roadblock/lamtor2 domain	30.53	1	4	4	38	745947	4.50228e+06	2.71408e+06	1.79849e+06	600716	735336	0		0			352.07	30.53	4	12	215.68	22.9	3	8	223.24	30.53	4	9	151.1	16.03	2	4	144.97	16.03	2	5					131	14.4155	4.61475
DBB_30210	leu/ile/val-binding protein	30.46	1	8	8	40	3.56393e+06	4.74106e+06	6.84973e+06	3.38332e+06	1.33467e+06	0	0	312.47	17.79	5	10	189.58	11.05	3	8	257.22	26.95	7	13	250.97	16.17	4	9		0											371	39.8795	5.50342
DBB_26040	solute-binding protein family 3 conserved site	30.43	1	5	5	29	787097	1.29736e+06	4.9219e+06	1.56986e+06	530275	625711	0	91.98	12.25	2	3	121.38	12.25	2	4	404.33	25.69	4	9	323.5	30.43	5	11	66.79	13.44	2	2		0							253	27.4892	7.15186
DBB_29750	sec-c motif	30.43	1	4	4	27	0	0	1.99232e+06	5.82756e+06	1.40141e+06	2.14244e+06	0									44.07	18.01	3	3	250.46	30.43	4	10	187.73	12.42	2	7	183.45	12.42	2	7					161	17.9977	7.25439
DBB_13770	phosphomethylpyrimidine synthase (thic)	30.41	1	11	11	92	6.76293e+06	1.34927e+07	1.21948e+07	1.11197e+07	1.65678e+06	2.08083e+06	0	433.07	17.05	6	17	416.83	20.97	7	13	574.52	25.12	9	20	549.87	23.04	8	20	186.57	11.06	5	11	205.54	12.67	5	11					434	47.7575	5.56689
DBB_50480	histone-like dna-binding protein	30.34	1	4	4	168	2.35667e+08	5.83742e+08	2.84674e+08	2.72414e+08	1.3475e+08	3.64133e+07	5.08837e+06	1485.92	30.34	4	40	1115.14	30.34	4	27	816.81	30.34	4	20	1145.63	30.34	4	30	1270.72	30.34	4	39	549.68	26.97	3	12		0			89	9.43513	9.71533
DBB_48130	nickel insertion atpase/gtpase (co dehydrogenase maturation factor) cooc type	30.31	1	7	7	56	0	7.45541e+06	9.61694e+06	2.00017e+07	2.54523e+06	2.68225e+06	0					138.67	18.5	4	6	334.07	24.8	6	12	818.82	30.31	7	25	254.12	12.6	3	6	206.06	12.6	3	7					254	27.524	4.97021
DBB_23940	hypothetical protein	30.21	1	11	11	134	1.24586e+07	2.7974e+07	1.544e+07	1.12752e+07	4.04145e+06	3.69637e+06	546478	791.16	28.13	10	27	772.28	25.83	10	25	730.33	23.96	8	22	692.77	23.75	9	21	400.1	16.88	7	16	442.48	21.46	8	19	111.316	7.08	3	4	480	51.0953	5.90967
DBB_25250	rmlc-like jelly roll fold	29.89	1	5	5	26	770192	1.92796e+06	2.7542e+06	3.29227e+06	754889	510920	0	36.89	11.41	2	3	175.38	16.3	3	7	114.42	11.41	2	4	170.74	25	4	7	92.12	11.41	2	5		0							184	21.3964	8.07471
DBB_6950	uncharacterised conserved protein ucp020269	29.82	1	5	5	28	2.94625e+06	4.9994e+06	1.92642e+06	8.28279e+06	782083	1.34499e+06	0	226.15	12.84	2	6	120.7	16.51	3	6	120.38	22.02	3	4	211.75	20.64	4	7	86.43	16.51	3	5		0							218	24.4906	5.56689
DBB_29400	atp synthase f0 complex subunit b/b' bacterial/chloroplast	29.65	1	5	5	52	0	8.52199e+06	7.83387e+06	6.396e+06	1.35384e+06	1.12723e+06	0					439.64	23.12	4	17	442.93	29.65	5	17	362.28	29.65	5	12	159.74	15.08	3	6		0							199	22.1537	5.70654
DBB_25310	aspartate-semialdehyde dehydrogenase	29.54	1	8	8	65	3.5035e+06	8.96515e+06	6.40936e+06	5.86024e+06	1.55823e+06	1.61192e+06	0	212.77	21.95	6	9	491.68	27.64	7	15	380	21.95	6	11	497.23	19.51	6	14	175.85	17.89	5	7	211.95	14.36	4	9					369	39.6352	4.97021
DBB_7260	hsp20-like chaperone	29.45	1	4	4	8	0	0	0	952736	1.68446e+06	0	1.51065e+06														0			84.94	20.55	3	6					59.6368	16.44	2	2	146	16.5615	5.2749
DBB_50630	transforming protein p21 ras signature	29.41	1	5	6	49	3.22891e+06	7.73047e+06	7.184e+06	6.70714e+06	2.7999e+06	1.39216e+06	0	91.44	14.22	3	6	175.43	25.49	5	10	143.02	22.06	5	8	229.92	29.41	6	14	79.84	17.65	4	6	65.48	13.73	3	5					204	23.0892	9.21729
DBB_22670	adenosylhomocysteinase	29.32	1	10	10	81	1.00622e+07	1.27191e+07	1.18561e+07	1.24218e+07	3.58e+06	2.57729e+06	0	391.14	23	7	13	570	22.15	8	19	523.56	25.32	8	16	633.81	20.68	7	19	327.59	17.3	6	11	114.24	4.43	2	3					474	52.1127	4.93213
DBB_47990	elongation factor 4	29.31	1	14	14	97	960304	1.07547e+07	8.87857e+06	6.49264e+06	753635	1.11074e+06	0	167.05	11.39	5	6	514.56	23.62	11	25	632.8	24.46	11	23	461.96	23.28	11	22	159.79	11.56	5	7	236.92	16.75	8	14					597	66.1613	5.19873
DBB_13780	trap transporter solute receptor dctp/teaa	29.29	1	7	7	49	4.03055e+06	1.00815e+07	6.47102e+06	1.78362e+06	1.18772e+06	1.25569e+06	0	309.02	18.05	4	10	480.32	29.29	7	16	372.57	29.29	7	12	140.48	21.89	5	7		0			58.57	11.24	3	4					338	37.5617	9.36377
DBB_370	sulphur transfer protein dsrc/tuse	29.25	1	3	3	106	4.1045e+07	1.11943e+08	9.73691e+07	4.91827e+07	2.24996e+07	3.20052e+07	1.80533e+06	463.57	29.25	3	18	710.5	29.25	3	26	606.7	29.25	3	19	474.24	29.25	3	16	427.13	29.25	3	15	320.5	29.25	3	12		0			106	12.0661	5.09717
DBB_1980	protein of unknown function duf2860	29.18	1	8	8	66	1.08174e+07	2.40164e+07	1.68452e+07	7.27269e+06	3.99824e+06	2.85416e+06	1.31811e+06	211.82	13.6	3	7	512.17	19.55	5	19	404.75	29.18	8	15	192.87	16.71	4	8	211.42	15.58	4	9	181.45	12.18	3	8		0			353	38.9394	4.90674
DBB_49740	riboflavin kinase bacterial	29.17	1	7	7	59	6.59079e+06	2.43147e+07	3.44696e+06	3.97687e+06	5109473	0	0	169.18	10.58	4	12	380.03	28.85	6	20	249.08	12.82	3	9	228.12	16.35	4	10	126.46	7.37	2	8									312	34.6648	5.8208
DBB_50420	glutamine-trna ligase bacterial	29.03	1	12	12	56	4.68522e+06	6.50495e+06	6.56713e+06	4.88966e+06	1.34953e+06	1.09246e+06	0	239.71	11.47	5	11	291.56	17.74	8	14	156.19	17.03	7	9	272.81	21.33	9	14	51.08	7.53	4	4	58.94	7.35	3	4		0			558	63.8316	5.64307
DBB_44940	dihydroxy-acid dehydratase	29.01	1	13	13	122	7.83827e+06	1.48304e+07	1.34648e+07	1.20093e+07	2.81774e+06	2.20757e+06	0	806.84	20.9	8	26	593.29	19.46	7	17	789.58	19.1	8	25	740.52	22.7	9	21	442.34	20.9	9	16	433.82	18.38	7	17					555	58.0495	5.8208
DBB_34230	hypothetical protein	28.96	1	2	2	3	0	1.25318e+06	671539	0	0	0	0					45.62	28.96	2	3		0																			183	19.2375	6.06201
DBB_40090	pyridine nucleotide disulphide reductase class-i signature	28.68	1	13	13	110	7.8807e+06	1.1588e+07	8.27061e+06	2.1783e+07	3.10647e+06	2.2836e+06	0	498.73	19.24	9	18	369.56	15.61	7	12	398.23	18.87	9	18	641.33	23.96	10	27	558.26	18.87	9	19	437.63	13.61	6	16					551	59.3066	5.31299
DBB_25290	aldolase-type tim barrel	28.62	1	11	11	66	3.31076e+06	7.80217e+06	5.40299e+06	5.1988e+06	1.44774e+06	1.78181e+06	0	197.52	16.33	6	10	692.86	19.63	8	17	582.6	14.5	6	13	556.99	14.68	6	15	78.98	5.87	2	2	267.5	13.58	5	9					545	59.288	8.1626
DBB_35970	consensus disorder prediction	28.61	1	8	8	64	2.39484e+06	5.84782e+06	1.13974e+07	6.11634e+06	1.30125e+06	912680	0	76.78	4.4	2	5	281.9	13.45	4	15	370.94	28.61	8	16	276.36	21.27	6	17	93.75	4.4	2	4	128.17	9.05	3	7		0			409	44.9334	6.17627
DBB_6730	meta-pathway of phenol degradation putative	28.53	1	6	6	67	8.78538e+06	1.4291e+07	1.60044e+07	1.41948e+07	5.75964e+06	4.47322e+06	1.76477e+06	444.25	12.54	3	12	349.18	12.54	3	8	371.79	21	5	12	362.87	20.06	4	11	301.22	12.54	3	11	212.54	18.5	4	9	143.66	8.15	2	4	319	35.085	4.86865
DBB_300	chaperonin clpb	28.44	1	19	19	132	1.07304e+06	7.99151e+06	4.81249e+06	1.01397e+07	3.15267e+06	1.04953e+06	399039	198.07	6.36	4	5	976.04	16.07	10	22	619.93	13.06	9	18	1570.05	28.44	19	42	623.45	13.41	9	21	467.54	13.41	9	20	113.63	5.09	3	4	865	96.2271	5.36377
DBB_860	phospholipid/glycerol acyltransferase	28.4	1	5	5	19	0	0	1.57053e+06	5.13098e+06	1.01449e+06	775838	0										0			268.05	28.4	5	13	105.77	16	3	4	42.54	10.8	2	2					250	27.515	8.83643
DBB_35270	dinitrogenase iron-molybdenum cofactor biosynthesis	28.33	1	2	2	12	3.79189e+06	4.67323e+06	1.13913e+07	5.70603e+06	754939	399554	0	289.73	28.33	2	8		0				0				0			89.05	28.33	2	4		0							120	12.4772	5.41455
DBB_44140	ribosomal protein s1 signature	28.19	1	9	9	80	1.72145e+06	5.92786e+06	7.99562e+06	4.99175e+06	1.43748e+06	1.20488e+06	0	212.2	10.08	3	6	611.37	25.93	8	18	625.39	28.19	9	19	702.31	25.1	8	18	304.44	14.4	5	10	183.62	13.79	5	9					486	51.9407	4.98291
DBB_22160	consensus disorder prediction	28.16	1	5	5	121	2.40462e+07	7.05862e+07	4.26498e+07	3.54389e+07	1.90693e+07	1.17516e+07	0	855.63	28.16	5	29	621.01	28.16	5	19	731.47	28.16	5	20	816.28	28.16	5	21	604.36	18.37	4	19	320.16	28.16	5	13		0			245	28.2234	6.01123
DBB_44250	bon domain	27.87	1	7	7	75	2.22815e+06	1.0111e+07	4.55129e+06	1.15831e+07	3.19984e+06	1.08151e+06	1.10912e+06	111.5	7.87	2	5	329.88	20.66	5	14	204.39	20.98	5	9	449.35	24.59	6	15	456.37	27.87	7	18	133.07	11.15	3	7	206.911	8.85	2	7	305	34.0015	7.89893
DBB_18560	histidine-trna ligase/atp phosphoribosyltransferase regulatory subunit	27.82	1	8	8	49	2.00125e+06	1.079e+07	6.13885e+06	4.40281e+06	848294	1.47148e+06	0	177.08	11.51	3	8	348.84	27.82	8	13	281.89	21.1	6	9	213.39	18.23	5	10	117.1	7.67	2	3	102.98	18.47	5	6					417	46.829	6.46826
DBB_24970	nagb/rpia transferase-like	27.66	1	4	4	45	2.8132e+06	3.89881e+06	6.38619e+06	3.79334e+06	1.47043e+06	1.67876e+06	0	297.18	21.81	3	10	295.99	21.81	3	7	229.17	27.66	4	6	278.82	27.66	4	8	212.15	21.81	3	5	259.82	21.81	3	9					188	19.6598	4.90674
DBB_34190	hypothetical protein	27.6	1	4	4	28	0	0	0	1.16221e+07	3.89616e+06	1.55988e+06	3.17398e+06													517.83	27.6	4	14	201.2	27.6	4	9	123.94	17.19	3	5		0			192	20.4629	4.76709
DBB_15230	ionotropic glutamate receptor	27.55	1	5	5	29	1108375	4.3023e+06	3.13164e+06	1.40723e+06	443740	0	0		0			328.21	27.55	5	14	178.29	17.74	3	8	67.24	10.57	2	4	59.8	11.7	2	3									265	29.7067	9.40771
DBB_26900	rna-binding protein yhby	27.52	1	2	2	8	0	6.29723e+06	3.48527e+06	485949	0	0	0					72.39	27.52	2	5	43.38	27.52	2	3		0															109	12.4027	9.39307
DBB_47280	metal-dependent hydrolase	27.39	1	10	10	108	6.24144e+06	9.83597e+06	9.25627e+06	5.82136e+06	2.53802e+06	2.56739e+06	1.10423e+06	716.14	20.95	8	28	478.9	15.56	6	16	695.58	27.39	10	20	451.22	18.46	7	15	347.41	16.39	6	13	208.92	17.63	6	11	162.024	7.68	3	5	482	54.5281	5.90967
DBB_16280	rubrerythrin	27.36	1	11	11	68	1.69268e+07	3.46881e+07	1.19679e+07	3.38985e+07	1.0029e+07	4.55903e+06	0	302.66	7.2	3	8	605.19	14.24	5	18	277.27	5.92	3	7	667.81	16.64	7	18	192.21	4	2	6	328.29	8.64	4	11		0			625	67.5167	5.74463
DBB_7640	transcription regulator rrf2-type	27.12	1	5	5	53	5.56959e+06	1.9388e+07	6.7567e+06	9.62423e+06	2.12995e+06	2.52289e+06	0	232.86	16.38	3	7	234.52	20.34	4	6	270.56	16.38	3	8	286.43	20.34	4	8	205.37	16.38	3	10	319.95	23.16	4	14					177	20.0622	6.91748
DBB_50910	3-oxoacyl-[acyl-carrier-protein] synthase 3	27	1	7	7	62	7.90472e+06	8.4588e+06	9.19533e+06	8.60619e+06	2.74252e+06	1.54036e+06	0	250.79	19.88	6	10	250.89	17.8	5	9	503.36	24.93	6	15	375.8	24.93	6	11	297.14	15.13	4	11	94.59	11.57	3	6					337	36.6258	5.0083
DBB_5910	af1104-like superfamily	26.97	1	13	13	90	1.77295e+06	4.69661e+06	4.23735e+06	3.13014e+06	885913	1.1781e+06	0	195.01	13.07	6	11	509.07	24.12	11	20	420.82	20.6	10	19	456.4	16.58	9	18	212.19	7.71	5	11	164.63	11.39	6	11					597	67.6264	5.92236
DBB_14260	trap transporter solute receptor dctp/teaa	26.96	1	6	6	62	1.08297e+06	6.23794e+06	5.28063e+06	1.64562e+06	1.05886e+06	2.82067e+06	0	114.87	6.81	2	7	573.29	26.96	6	23	225.47	12.04	3	11	88.08	11.52	3	5	200.78	14.92	4	8	133.48	14.92	4	8					382	42.1704	7.00537
DBB_27070	aldolase-type tim barrel	26.95	1	10	10	110	9.66702e+06	1.61118e+07	1.57034e+07	1.3333e+07	3.83437e+06	2.98698e+06	649617	595.69	15.37	5	18	716	22.22	7	22	676.45	23.88	7	20	769.91	21.99	7	24	287.01	10.64	3	10	303.36	19.62	5	14	61.18	6.38	2	2	423	45.6031	5.021
DBB_48160	glycosyl transferase family 19	26.92	1	8	8	31	1.88875e+06	2.70645e+06	2.53756e+06	1.19821e+06	0	824134	0		0			328.79	24.45	7	17	122.82	22.25	6	7	95.98	12.09	4	7						0							364	40.3343	8.20654
DBB_4530	nadph-dependent fmn reductase-like	26.82	1	4	4	22	1.31672e+06	2.2754e+06	3.19555e+06	1.08944e+06	381036	0	0	161.73	26.82	4	8	151.78	22.27	3	7	145.25	26.82	4	5	51.03	10.45	2	2		0											220	23.4628	6.32861
DBB_40990	mota/tolq/exbb proton channel	26.79	1	9	9	56	1.63399e+06	1.56652e+07	4.50568e+06	5.39015e+06	1.21614e+06	1.66374e+06	0	94.36	5.91	2	5	438	26.79	9	15	219.42	14.14	5	12	405.35	17.3	6	14	193.76	8.65	3	5	79.59	8.65	3	5					474	52.153	9.1001
DBB_14430	peptidase m24	26.68	1	9	9	36	1.27163e+06	4.74331e+06	2.65018e+06	3.81976e+06	647718	710381	0		0			129.27	17.25	6	8	118.43	11.59	4	10	215.15	14.82	6	11	66.39	5.66	2	4	61.23	5.12	2	3					371	40.2084	5.26221
DBB_30100	yjgf/yer057c/uk114 family	26.67	1	3	3	29	7.06304e+06	2.0573e+07	1.46094e+07	1.42968e+07	4.54123e+06	1.44765e+06	574633	228.37	26.67	3	6	159.4	16	2	4	135.59	16	2	3	227	26.67	3	5	215.91	26.67	3	6	212.86	16	2	5		0			150	16.2543	5.60498
DBB_34220	heat shock protein hsp33	26.65	1	6	6	20	0	7.11654e+06	3.0161e+06	2.32353e+06	1.00649e+06	1.07026e+06	0					38.87	8.46	2	3	116.02	13.79	3	6	106.87	13.17	3	5	42.21	6.58	2	2	97.05	9.09	3	4					319	34.8826	6.78564
DBB_1650	ribosomal protein s18	26.6	1	2	2	47	1.63775e+07	1.94617e+07	1.49178e+07	2.28934e+07	3.45885e+06	1.10933e+07	0	223.16	26.6	2	6	360.91	26.6	2	9	316.22	26.6	2	9	384.97	26.6	2	9	152.66	26.6	2	6	207.6	26.6	2	8					94	10.736	11.1802
DBB_11810	amp-dependent synthetase/ligase	26.58	1	11	12	65	2.60464e+06	9.60956e+06	4.49555e+06	638889	0	657789	0	343.62	17.43	8	14	688.51	26.58	12	31	493.54	21.3	9	20		0								0							568	63.2358	5.5542
DBB_18940	porphobilinogen deaminase	26.45	1	7	7	26	0	0	2.4786e+06	2.50353e+06	2.00335e+06	1.58135e+06	0									48.67	8.06	2	2	41.3	5.48	2	3	191.77	11.61	3	8	233.51	23.55	6	13					310	33.3499	5.51611
DBB_22630	ferric-uptake regulator	26.43	1	6	6	33	1.5605e+06	5.19572e+06	3.22154e+06	2.41347e+06	1.35745e+06	848400	0	58.37	10.57	2	3	163.89	16.3	4	9	80.13	18.5	4	6	80.38	18.5	4	7	55.31	7.49	2	3	60.63	10.57	2	5					227	26.4123	6.39209
DBB_51650	tonb-dependent receptor plug domain	26.4	1	11	11	93	3.29251e+06	8.47875e+06	9.6401e+06	5.21072e+06	1.0054e+06	0	0	371.46	13.88	6	12	905.41	18.1	8	27	1042.19	24.59	10	30	516.81	16.89	8	17	129	8.45	4	7									663	72.9107	4.80518
DBB_41600	homoaconitase/3-isopropylmalate dehydratase large subunit prokaryotic	26.28	1	6	6	28	1.04368e+07	2.44003e+06	1.10835e+07	6.32969e+06	0	1.39788e+06	0	91.36	10.23	3	5	217.32	11.16	2	8	166.15	14.88	4	6	168.15	14.19	4	6					33.64	7.44	2	3					430	45.5376	5.66846
DBB_31630	exosome complex exonuclease rrp44 s1 domain	26.26	1	4	4	24	0	2.72584e+06	1.99153e+06	2.16417e+06	656165	531126	0					242.32	26.26	4	7	220.76	20.11	3	7	254.04	20.11	3	6	102.93	18.99	3	4		0							179	20.5694	5.021
DBB_35250	cobq/cobb/mind/para nucleotide binding domain	26.24	1	6	6	92	2.61119e+06	1.32381e+07	1.61956e+07	1.03116e+07	2.34757e+06	2.33398e+06	0	86.44	13.48	3	6	450.85	17.38	4	21	571.1	26.24	6	26	514	23.76	5	22	165.5	13.83	4	9	115.97	20.21	5	8					282	29.8992	5.09717
DBB_16030	trimethylamine methyltransferase	26.22	1	10	10	51	1.12362e+07	2.63178e+07	1.75017e+07	0	0	0	0	423.32	19.87	7	16	518.15	22.83	9	16	547.56	22.83	9	19																	473	51.4796	5.10986
DBB_22350	transcription regulator hth deor-type conserved site	26.2	1	5	5	30	1.4128e+06	2.48351e+06	2.51283e+06	2.06971e+06	774239	1.25014e+06	0	90.1	11.07	2	4	259.63	21.77	4	8	240.63	22.88	4	7	196.61	11.07	2	5	93.54	11.07	2	2	116.71	11.07	2	4					271	29.8656	7.18115
DBB_28880	ribosomal protein l18 bacterial-type	25.83	1	2	2	11	1.38087e+07	1.15395e+07	2.48261e+07	1.02891e+07	2.09917e+06	6.41768e+06	0		0			415.93	25.83	2	11		0				0				0				0							120	13.1652	10.1694
DBB_41220	deoc/fbab/ lacd aldolase	25.82	1	5	5	17	0	5.57015e+06	0	2.29449e+06	934391	1.57338e+06	0					332.68	25.82	5	11						0				0			107.41	8.36	2	6					275	28.0625	7.81104
DBB_31220	translation elongation factor efg/ef2	25.63	1	12	12	87	2.96146e+06	8.14422e+06	6.3015e+06	5.00897e+06	1.39531e+06	1.28168e+06	0	325.24	8.54	4	9	929.96	24.59	11	23	600.64	22.53	10	19	617.21	20.03	9	18	292.32	10.31	5	9	271.37	13.4	6	9					679	73.9396	4.91943
DBB_34100	prokaryotic membrane lipoprotein lipid attachment site profile.	25.58	1	18	18	109	4.75043e+06	1.80215e+07	5.52481e+06	5.20574e+06	1.93547e+06	1.4104e+06	800069	309.32	8.03	6	11	618.25	19.98	14	28	485.98	16.07	12	22	441.99	14.27	11	19	290.64	8.35	7	15	197.89	10.15	8	14		0			946	103.41	5.5415
DBB_26190	alpha-d-phosphohexomutase alpha/beta/alpha i/ii/iii	25.56	1	8	8	94	6.02489e+06	1.59777e+07	9.78706e+06	7.41456e+06	2.24355e+06	1.60808e+06	0	520.97	25.56	8	21	851.29	25.56	8	26	424.69	22.44	7	14	496.77	22.67	7	14	161.02	14.67	5	8	187.36	15.56	5	11					450	48.92	5.17334
DBB_17990	cytokinin riboside 5'-monophosphate phosphoribohydrolase log	25.46	1	4	4	38	8.10708e+06	4.80378e+06	4.9965e+06	3.91822e+06	1.34314e+06	2.37604e+06	0	282.82	25.46	4	11	190.28	18.52	3	6	224.27	18.52	3	7	232.98	18.52	3	6	118.16	18.52	3	5	92.4	12.5	2	3					216	24.1003	4.99561
DBB_12030	enoyl-coa hydratase/isomerase	25.39	1	6	6	14	0	1.92381e+06	0	5.01335e+06	1.66213e+06	2.1844e+06	0						0							259.09	22.66	5	10	97.58	8.2	2	4		0							256	29.0917	5.22412
DBB_39830	glycerol-3-phosphate dehydrogenase nad-dependent	25.37	1	6	6	71	3.84545e+06	1.14543e+07	4.42106e+06	5.70065e+06	2.25353e+06	6.34692e+06	0	256.62	17.11	4	13	305.61	20.35	5	11	182.83	21.53	5	10	595.65	25.37	6	19	225.46	11.5	3	10	136.65	16.52	4	8					339	36.3568	5.89697
DBB_24200	nusb antitermination factor	25.37	1	3	3	5	0	5.08793e+06	3.40559e+06	2.52213e+06	312916	0	0		0			105.93	25.37	3	5		0				0				0				0							134	14.8246	5.2876
DBB_15870	rubrerythrin	25.32	1	3	3	13	1.20914e+06	1.64637e+06	3.11727e+06	3.70866e+06	568775	1.18362e+06	0		0			116.05	18.99	2	4	135.93	25.32	3	4	149.85	25.32	3	5		0				0							158	17.4577	4.80518
DBB_4940	atpase aaa-3	25.31	1	7	7	48	0	1.525e+07	5.62381e+06	5.05349e+06	1.33547e+06	829534	0					335.48	18.21	5	11	405.08	17.9	5	13	324.83	17.9	5	11	192.14	14.2	4	8	151.69	10.8	3	5					324	36.178	5.09717
DBB_48310	heat shock protein 70 family	25.25	1	11	11	54	1.51826e+06	6.92364e+06	4.33929e+06	2.72172e+06	818588	644558	0	105.33	6.89	3	4	566.79	21.97	9	17	389.56	17.21	8	14	409.98	11.8	5	9	154.15	8.03	4	6	71.7	6.39	3	4					610	66.6303	4.80518
DBB_30770	nad(p) transhydrogenase alpha subunit	25.19	1	10	10	82	3.73788e+06	1.46495e+07	7.8003e+06	7.16751e+06	2.6921e+06	2.42117e+06	770317	149.55	6.87	3	5	340.07	16.41	6	12	472.96	19.66	7	15	516.43	25.19	10	20	238.4	12.21	5	9	446.4	20.04	8	18	116.523	4.77	2	3	524	55.3376	5.2876
DBB_32940	pilus retraction protein pilt	25.19	1	7	7	25	1.48798e+06	5.64381e+06	2.71178e+06	2.61987e+06	600611	1.46041e+06	0		0			170.43	12.34	4	10	137.7	14.4	4	5	130.86	15.68	4	6	59.01	7.97	3	4		0							389	43.2545	7.07861
DBB_37070	d-ribose pyranase	25.18	1	3	3	19	1.92029e+06	3.80766e+06	2.76468e+06	3.6244e+06	1.02097e+06	769014	0	64.75	19.42	2	4	40.61	15.11	2	3	89.44	25.18	3	7	127.53	25.18	3	5		0				0							139	15.276	6.53662
DBB_33450	ferritin-like	25.15	1	4	4	24	540504	1.16132e+07	2.3077e+06	1.37492e+07	1.25071e+06	1.99215e+06	0		0			181.11	25.15	4	7		0			194	20.47	3	6	73.47	20.47	3	5	140.1	25.15	4	6					171	19.1474	4.57666
DBB_34920	rubrerythrin	25.13	1	4	4	46	1.85669e+06	2.97445e+06	5.82045e+06	5.77952e+06	1.86448e+06	2.00794e+06	256330	79.92	13.09	2	5		0			243.89	19.9	3	14	303.84	19.9	3	18	115.33	11.52	2	3	168.14	25.13	4	6		0			191	21.2674	5.80811
DBB_51030	ferric binding protein	24.86	1	7	7	30	1.73942e+06	1.30883e+06	2.30031e+06	935297	471343	909425	0	135.03	19.36	5	6	102.23	7.8	2	5	106.39	9.83	3	6	71.44	8.96	2	3	96.26	6.94	2	3	148.84	19.94	5	7					346	38.1985	8.1626
DBB_22600	tetratricopeptide repeat	24.67	1	5	5	14	0	5.97604e+06	6.46084e+06	2.02672e+06	1.41303e+06	743555	642195						0			98.05	13.22	3	5	56.91	11.45	2	2		0			62.23	9.25	2	4	95.282	9.69	2	3	227	24.3415	5.32568
DBB_31450	signal recognition particle srp54 subunit	24.66	1	8	8	35	1.97835e+06	1.19758e+07	7.65421e+06	5.02627e+06	4.85603e+06	1.08203e+06	0	165.66	6.11	2	5	450.02	13.8	4	11	211.56	15.84	5	7	248.4	7.69	3	7		0			155.24	11.76	3	5					442	48.3255	8.93896
DBB_45220	hypothetical protein	24.62	1	4	4	26	3.41792e+06	7.76163e+06	5.58852e+06	5.05679e+06	631117	1.79511e+06	0	192.83	11.74	2	5	120.9	24.62	4	5	142.08	11.74	2	5	72.75	17.8	3	4		0			110.09	24.62	4	7					264	28.9756	10.2134
DBB_2560	d-alanine--d-alanine ligase	24.52	1	6	6	13	1.09223e+06	3.21517e+06	1.83582e+06	0	814138	0	0		0			223.49	20.38	5	7	119.53	9.55	3	4					62.56	6.69	2	2									314	33.7615	4.90674
DBB_1700	threonine-trna ligase class iia	24.49	1	13	13	102	5.22163e+06	1.18857e+07	8.96063e+06	5.40976e+06	2.08913e+06	2.29978e+06	0	328.56	16.01	8	13	423.92	18.52	9	16	577.71	17.9	10	21	601.32	16.64	9	21	314.18	11.3	6	13	431.76	12.56	7	18					637	72.2538	5.87158
DBB_47640	leucine-trna ligase	24.48	1	16	16	129	4.19839e+06	7.61399e+06	8.47116e+06	7.59851e+06	1.92688e+06	1.75208e+06	0	528.39	13.81	8	21	759.1	17.75	11	27	746.36	21.69	14	29	690.51	23.55	15	26	326.19	11.37	8	12	299.28	11.25	7	14		0			862	97.0098	5.13525
DBB_27800	hypothetical protein	24.44	1	4	4	24	0	615679	3.78038e+06	3.39471e+06	3.63852e+06	1.67956e+06	0					37.58	12	2	2	217.27	20	3	9	234.27	24.44	4	9		0			131.55	20	3	4					225	25.3392	4.91943
DBB_10730	thiamin diphosphate-binding fold	24.41	1	5	5	25	2.2959e+06	3.39087e+06	1.40525e+06	3.4339e+06	1.21176e+06	1.01653e+06	0	57.97	8.7	2	3	130.16	20.74	4	7		0			117.67	18.06	4	7	60.74	12.37	3	4	58.8	8.7	2	4					299	31.9063	8.47021
DBB_25640	dissimilatory sulphite reductase d	24.39	1	2	2	97	1.19465e+08	2.12124e+08	1.40353e+08	9.14467e+07	5.25072e+07	2.24722e+07	0	545.38	24.39	2	17	538.46	24.39	2	16	538.8	24.39	2	17	495.25	24.39	2	16	467.23	24.39	2	17	349.79	24.39	2	14					82	9.15779	8.85107
DBB_680	ribosome recycling factor	24.32	1	4	4	20	1.65529e+06	3.08163e+06	4.01662e+06	3.19089e+06	979455	801290	0		0			54.66	13.51	2	4	180.19	24.32	4	9	204.55	17.84	3	7		0				0							185	20.9651	6.62451
DBB_25660	consensus disorder prediction	24.31	1	6	6	28	2.05849e+06	6.68034e+06	3.39178e+06	3.62716e+06	1.00149e+06	888651	0	42.58	6.94	2	3	130.34	17.36	5	9	42.88	11.81	2	3	70.64	16.67	4	6	55.71	6.6	2	4	31.02	6.6	2	3					288	31.8056	9.71533
DBB_25570	nucleotide-diphospho-sugar transferases	24.31	1	4	4	17	0	2.63189e+06	361817	418409	0	734867	0					195.9	24.31	4	8	143.43	16.67	3	7	27.17	11.81	2	2						0							288	31.5782	4.84326
DBB_1390	conserved hypothetical protein chp00255	24.23	1	6	6	59	3.98504e+06	8.37214e+06	4.12263e+06	4.2466e+06	1.46857e+06	1.15158e+06	0	367.09	21.16	5	10	514.67	24.23	6	12	307.06	17.41	4	7	388.06	20.82	5	10	188.77	21.16	5	7	300.47	24.23	6	13		0			293	32.3105	5.07178
DBB_27320	alpha-helical ferredoxin	24.07	1	10	10	57	0	1.2529e+07	1.03415e+07	6.30501e+06	298809	1.38191e+06	0					283.89	17.16	7	15	372.73	15.86	7	19	313.26	15.86	7	16		0			140.92	7.46	3	7					536	60.5344	5.74463
DBB_37630	protein of unknown function duf169	23.85	1	6	6	29	3.79871e+06	4.12993e+06	3.3434e+06	3.91855e+06	1920269	1.5238e+06	0	94.06	9.23	2	4	150.66	15.38	3	5	114.72	9.23	2	5	187.83	17.69	5	10		0			93.13	15.38	3	5					260	29.006	6.52197
DBB_44030	radical sam alpha/beta horseshoe	23.8	1	9	9	52	530248	3.35499e+06	881784	4.6034e+06	550177	1.72418e+06	0	57.63	5.24	2	3	296.1	15.28	5	11	34.82	6.33	2	2	514.59	23.8	9	19	105.84	8.73	3	4	305.71	15.28	5	13					458	51.0705	6.48096
DBB_35210	isocitrate dehydrogenase nadp-dependent monomeric	23.75	1	12	13	71	2.15703e+06	6.23987e+06	5.01211e+06	5.03314e+06	1.03968e+06	1.549e+06	0	244.29	7.15	4	9	271.18	17.14	9	14	470.74	16.19	9	20	333.89	14.04	8	14	190.59	7.83	4	7	143.89	4.86	3	7		0			741	81.9188	5.79541
DBB_16580	groes chaperonin superfamily	23.71	1	3	3	26	1.38167e+07	2.20954e+07	1.88584e+07	1.25633e+07	5.72252e+06	3.80007e+06	0	95.67	23.71	2	5	116.49	23.71	3	6	96.43	23.71	2	4	84.62	23.71	2	3	65.46	23.71	2	5	45.37	23.71	2	3					97	10.6275	4.94482
DBB_44100	hypothetical protein	23.61	1	3	3	12	0	1.26191e+07	8.0111e+06	1.83062e+07	5.03609e+06	1.74052e+06	1.08864e+06						0				0			196.65	23.61	3	5	187.23	18.06	2	5	109.21	18.06	2	2		0			144	16.1516	10.1255
DBB_22320	consensus disorder prediction	23.56	1	4	4	46	1.72847e+07	1.30931e+07	9.51044e+06	9.97312e+06	1.87526e+06	5.06146e+06	0	397.2	23.56	4	11	254.69	19.23	3	10	175.07	12.02	2	5	286.72	19.23	3	8	92.56	19.23	3	4	219.13	16.35	3	8		0			208	21.9123	5.57959
DBB_21760	outer membrane protein beta-barrel	23.53	1	6	6	60	8.12529e+06	1.76629e+07	1.149e+07	1.25416e+07	4.32648e+06	1.97463e+06	1.66695e+06	259.37	19.61	5	8	339.86	16.86	4	9	402.31	16.86	4	14	346.47	19.61	5	11	243.01	16.86	4	7	108.74	12.16	3	6	192.711	12.94	3	5	255	28.2714	4.43701
DBB_14960	acetyl-coa hydrolase/transferase	23.36	1	7	7	27	1.59399e+06	0	0	6.03979e+06	1.94632e+06	749205	0		0											338.04	23.36	7	14	126.86	10.2	3	9	89.65	6.8	2	4		0			441	47.6819	6.34131
DBB_260	hypothetical protein	23.3	1	3	3	45	2.39006e+07	4.1174e+07	4.5563e+07	1.70435e+07	1.18272e+07	9.42182e+06	0	210.09	9.71	2	9	166.44	23.3	3	5	216.17	9.71	2	11	139.6	9.71	2	5	192.94	9.71	2	8	186.73	9.71	2	7					206	22.136	4.88135
DBB_44060	12 18-didecarboxysiroheme deacetylase	23.29	1	9	9	104	6.87034e+06	1.53882e+07	9.89056e+06	8.85158e+06	2.37059e+06	2295353	0	435.95	17.72	7	18	588.31	19.75	7	20	630.59	19.75	8	20	546.4	19.75	8	18	457.08	17.22	7	15	399.4	14.18	6	13					395	44.0971	6.43018
DBB_23780	ribosomal protein l20	23.28	1	3	3	103	2.58112e+07	8.64172e+07	4.35979e+07	3.50801e+07	1.75064e+07	9.45485e+06	1.02447e+06	616.02	23.28	3	21	734.02	23.28	3	22	828.19	23.28	3	20	802.92	23.28	3	20	322.14	22.41	2	10	337.69	22.41	2	10		0			116	13.2985	11.5464
DBB_39960	3-hydroxyacyl-coa dehydrogenase	23.25	1	5	5	49	1.24816e+07	2.53435e+07	1.28127e+07	1.62853e+07	5.90529e+06	1.64694e+06	1.14734e+06	297.07	12.92	3	9	328.33	23.25	5	9	287.6	18.08	4	8	406.36	18.08	4	10	278.81	12.92	3	7	177.16	12.92	3	6		0			271	29.1472	5.5542
DBB_24810	hypothetical protein	23.19	1	8	8	39	1.75269e+06	2.7264e+06	2.68537e+06	1.68447e+06	784261	868222	0	91.2	6.73	3	5	189.3	14.96	5	7	174.8	8.73	3	7	174.65	11.22	4	7	126.87	8.73	3	5	147.5	6.73	3	8					401	43.8316	6.11279
DBB_22550	type iv pilus secretin pilq	23.19	1	15	15	206	3.4068e+07	1.16158e+08	7.13396e+07	3.98669e+07	2.27058e+07	1.17635e+07	2.71712e+06	611.44	13.94	10	27	897.45	19.65	13	33	1241.4	23.19	15	41	1005.66	19.26	13	34	739.36	17.11	12	30	570.49	15.59	11	28	335.329	8.37	6	13	789	84.8629	4.75439
DBB_25580	putative zinc- or iron-chelating domain containing protein	23.11	1	6	6	60	6.88224e+06	5.8451e+06	8.05324e+06	6.93778e+06	2.64567e+06	2.61647e+06	0	204.14	20.08	5	12	280.91	16.67	4	10	262.22	16.29	4	9	249.06	23.11	6	13	213.81	20.08	5	9	132.43	12.12	3	7					264	30.8052	5.04639
DBB_11790	chorismate synthase	22.95	1	6	6	78	1.0833e+06	2.51979e+07	1.11842e+07	7.83442e+06	2.6305e+06	2.49753e+06	0		0			604.22	22.95	6	20	498.62	19.83	5	15	444.35	19.83	5	18	316.72	19.83	5	10	403.61	17	4	15					353	36.8359	6.66846
DBB_24590	sodium ion-translocating decarboxylase	22.92	1	3	3	8	524034	1.54279e+06	2.94304e+06	0	0	0	0		0			54.96	22.92	3	4	63.03	16.67	2	4																	144	16.409	9.64209
DBB_23460	ion-translocating oxidoreductase complex rnfb/rsxb	22.86	1	5	5	18	0	2.1348e+06	3.73042e+06	1.31496e+06	1.05945e+06	0	0					74.38	8.25	2	2	287.56	18.41	4	10	65.86	13.33	3	6		0											315	32.8043	5.22412
DBB_33020	peptidase ftsh	22.82	1	11	11	89	4.13768e+06	1.26165e+07	1.19544e+07	4.44236e+06	2.39716e+06	2.52943e+06	1.76642e+06	257.27	8.56	4	12	554.32	18.86	8	20	522.76	20.13	9	20	376.48	18.07	8	16	150.98	10.46	5	7	176.6	16.96	8	11	100.742	4.91	2	3	631	69.8361	5.30029
DBB_52540	alpha-helical ferredoxin	22.78	1	8	9	118	7.78416e+06	8.90878e+06	1.34519e+07	6.83846e+06	2.36366e+06	1.80248e+06	0	241.22	12.36	5	10	582.12	22.78	9	29	714.3	22.78	9	29	825.85	20.61	8	31	263.33	12.58	5	10	213.61	10.2	4	9					461	52.3005	6.07471
DBB_49830	atp-grasp fold	22.71	1	13	13	113	7.38303e+06	1.8534e+07	1.15216e+07	9.97276e+06	2.6094e+06	1.30352e+06	0	468.76	12.74	7	15	663.02	17.45	9	19	768.06	20.78	12	27	665.11	17.45	9	18	677.86	15.1	8	21	311.13	8.17	5	13		0			722	77.4692	5.47803
DBB_18430	trigger factor	22.7	1	6	6	60	1.9024e+06	3.75556e+06	5.66114e+06	4.10292e+06	984952	1.35392e+06	0	261.48	18.88	5	7	500.79	13.26	4	14	508.27	22.7	6	14	325.3	17.08	5	11	169.21	6.07	2	7	174	10.11	3	7					445	50.1521	4.53857
DBB_49970	xanthine-guanine phosphoribosyltransferase	22.7	1	3	3	7	0	705493	344593	851334	0	565262	0					59.59	15.95	2	4		0			28.91	17.18	2	3						0							163	18.4785	6.53662
DBB_42670	beta-lactamase class-a	22.59	1	6	6	15	1.34209e+06	3.48671e+06	3.46661e+06	1.58764e+06	0	0	0	29.8	7.31	2	2	185.7	16.28	4	6	55.04	11.3	3	4	52.23	7.31	2	3													301	32.7949	7.41553
DBB_10740	uncharacterised protein family upf0210	22.54	1	7	7	53	1.39552e+06	3.93841e+06	3.68171e+06	3.8607e+06	1.45892e+06	1.43471e+06	0	180.84	14.22	4	8	427.43	12.47	4	12	327.89	12.47	4	10	381.78	15.75	5	11		0			218.42	19.26	6	12					457	47.5187	5.24951
DBB_7780	acyl-[acyl-carrier-protein]--udp-n-acetylglucosamine o-acyltransferase	22.48	1	6	6	89	1.34479e+07	1.87282e+07	1.63463e+07	1.4067e+07	5.67683e+06	5.06506e+06	0	426.72	18.99	5	14	396.77	22.48	6	16	394.98	22.48	6	13	548.11	22.48	5	18	421.46	18.99	5	14	365.46	18.6	4	14		0			258	27.8324	7.53271
DBB_39950	thiolase	22.43	1	5	8	62	6.50941e+06	1.54935e+07	1.11375e+07	8.21431e+06	3.42598e+06	2.90705e+06	1.50812e+06	250.29	14.72	5	12	260.72	17.99	6	12	222.74	14.95	5	11	198.93	14.25	5	9	208.86	14.25	5	10		0				0			428	45.2479	6.06201
DBB_28990	nucleotide cyclase	22.38	1	5	5	38	448194	2.28514e+06	1.94343e+06	2.90797e+06	731672	1.26983e+06	0		0			348.38	22.38	5	14	170.01	9.01	2	4	430.35	22.38	5	12	54.84	10.17	2	2	149.24	17.73	4	6					344	39.0574	7.00537
DBB_12180	uncharacterised protein family upf0371	22.33	1	9	9	43	2.61801e+06	4.88368e+06	4.01625e+06	1.11603e+06	719430	722388	0	93.28	7.71	3	6	175.32	20.55	8	13	166.92	14.43	6	12	63.18	8.1	3	5	37.81	5.53	2	2	64.58	7.91	3	5					506	56.6271	6.1001
DBB_24560	rna polymerase sigma factor 54 interaction domain	22.33	1	9	9	47	1.34499e+06	2.07589e+06	3.26662e+06	3.21761e+06	1.23704e+06	768212	0	74.07	5.34	2	4	262.94	12.65	5	11	257.65	13.44	5	9	314.69	14.23	6	12	121.2	10.67	4	7	79.8	5.34	2	4					506	58.2079	8.00146
DBB_25060	molybdenum cofactor biosynthesis protein moab	22.16	1	3	3	31	5.46498e+06	1.23893e+07	7.80599e+06	7.86852e+06	2.29779e+06	1.29565e+06	0	173.54	22.16	3	6	179.71	14.37	2	5	121.91	14.37	2	6	202.87	14.37	2	6	109.07	14.37	2	5	66.59	14.37	2	3					167	17.8893	6.39209
DBB_8690	aldolase-type tim barrel	22.05	1	4	4	17	622321	2.00232e+06	2.36652e+06	585803	0	0	0	49.88	9.89	2	3	160.88	22.05	4	8	110.39	22.05	4	6		0															263	28.2911	6.82959
DBB_23720	consensus disorder prediction	22.03	1	18	18	116	1.01655e+06	6.65933e+06	1.17318e+07	9.65819e+06	1.00121e+06	1.91216e+06	0	184.79	3.25	3	9	588.19	11.07	9	21	787.12	19.59	16	34	886.2	15.74	13	32	200.72	5.58	5	8	235.07	7.61	7	12					985	106.135	5.35107
DBB_34160	consensus disorder prediction	21.98	1	5	5	44	3.64013e+06	1.00876e+07	9.8056e+06	5.53485e+06	2.5372e+06	1.77048e+06	1.48603e+06	147.54	11.36	2	5	272.48	15.75	3	8	407.47	21.98	5	12	235.48	18.68	4	10	172.84	14.29	3	4	225.5	11.36	2	5		0			273	30.9456	6.93213
DBB_30740	ferric binding protein	21.92	1	5	5	28	2.23907e+06	9.06683e+06	3.65385e+06	0	0	0	0	198.63	11.71	3	11	201.95	16.52	4	9	105.01	12.91	3	8																	333	36.3639	8.89502
DBB_44910	citramalate synthase	21.48	1	7	7	47	3.06261e+06	2.594e+06	3.33529e+06	1.45023e+06	823275	1.08407e+06	0	313.96	19.2	6	13	269.09	15.97	5	10	315.25	18.63	6	14	155.43	11.03	4	6		0			71.86	10.84	3	4					526	57.5693	5.41455
DBB_31410	acyl-coa dehydrogenase/oxidase c-terminal	21.46	1	8	9	95	4.29651e+06	3.98111e+06	6.31246e+06	1.04297e+07	2.06634e+06	1.5032e+06	0	441.5	12.15	6	21	337.94	14.48	7	17	545.85	12.65	6	24	650.26	19.8	8	25	151	7.32	4	8		0				0			601	65.786	5.46533
DBB_17960	phosphoenolpyruvate-protein phosphotransferase signature	21.22	1	9	9	73	2.17945e+06	1.01248e+07	4.30503e+06	2.89307e+06	934172	720213	0	130.81	5.09	3	5	593.06	18	8	26	245.8	12.9	6	11	374.53	14.09	6	14	150.04	7.47	4	7	192.77	8.15	4	10					589	65.5039	4.95752
DBB_41000	uncharacterised conserved protein ucp028069	21.19	1	5	5	40	988995	9.07624e+06	3.20606e+06	3.59753e+06	1.53318e+06	1.48464e+06	0	68.29	7.43	2	3	243.04	21.19	5	10	200.76	17.47	4	9	217.22	11.52	3	6	150.03	17.47	4	6	141.46	17.47	4	6					269	30.031	8.41162
DBB_27760	protein iojap/ribosomal silencing factor rsfs	21.19	1	2	2	17	742289	6.3033e+06	4.09344e+06	3173777	0	0	0		0			117.3	21.19	2	5	163.43	21.19	2	7	100.97	21.19	2	5													118	13.2949	4.67822
DBB_24210	metallo-beta-lactamase	21.15	1	3	3	16	0	918438	2.43028e+06	1.85603e+06	963929	1.69525e+06	0						0			57.92	14.9	2	3	141.03	14.9	2	5	58.6	13.46	2	3	83.65	21.15	3	5					208	22.1413	5.5542
DBB_29670	peptide chain release factor 3	21.08	1	8	8	20	0	0	763884	2.05392e+06	0	1.28746e+06	0									97.19	8.96	3	5	291.91	18.66	7	11					99.25	10.82	4	4					536	60.4568	5.97314
DBB_11840	solute-binding protein family 3/n-terminal domain of mltf	21.07	1	4	4	26	2.60973e+06	4.25768e+06	5.6037e+06	3.78201e+06	1.10457e+06	1.21435e+06	0	163.45	18.01	3	5		0			238.2	18.01	3	6	380.5	21.07	4	9	115.17	18.01	3	6		0							261	28.6969	8.07471
DBB_20590	l-aspartate oxidase	21.06	1	10	10	59	8.91062e+06	7.59465e+06	4.40889e+06	3.1645e+06	827921	873882	0	182.26	8.06	5	8	416.87	16.48	7	13	342.27	14.1	7	10	279.32	14.1	7	12	216.06	7.51	4	10	127.55	6.78	4	6					546	60.0455	6.21436
DBB_20060	beta-defensin antibiotic precursor antimicrobial defensin beta signal defensin bd-32 defb-32	21.03	1	9	9	66	767601	4.37028e+06	6.83235e+06	2.5026e+06	2.53086e+06	304387	1.36085e+06	92.67	6.21	3	5	480.15	14.83	6	13	670.05	19.48	8	17	288.96	14.83	6	8	461.65	16.38	7	14		0			285.908	11.38	4	9	580	62.5273	9.43701
DBB_10760	dhh phosphoesterase superfamily	21.02	1	7	7	36	0	0	0	1.27742e+07	4.09056e+06	972656	0													510.68	21.02	7	19	173.48	9.93	4	8	268.47	12.01	4	9					433	47.8696	6.03662
DBB_24920	dimeric alpha-beta barrel	21	1	2	2	12	0	1.21098e+06	1.9063e+06	3.1808e+06	475740	0	0						0			67.02	21	2	3	116.3	21	2	6	73.45	21	2	3									100	11.3938	6.06201
DBB_28950	ribosomal protein s11	20.93	1	3	3	63	5.49485e+07	7.43296e+07	7.08235e+07	7.05127e+07	2.17883e+07	2.77411e+07	2.3076e+06	467.85	20.93	3	11	675.97	20.93	3	11	525.62	20.93	3	9	492.62	20.93	3	12	541.23	20.93	3	11	429.88	20.16	2	9		0			129	13.8824	11.0776
DBB_7410	isocitrate/isopropylmalate dehydrogenase conserved site	20.9	1	6	6	30	1.08651e+06	5.18455e+06	3.54016e+06	1.87902e+06	475247	589152	0	44.08	5.97	2	3	439.4	18.21	5	10	237.57	12.24	4	6	160.39	12.54	4	5	35.77	5.97	2	2	92.11	8.96	3	4					335	36.0355	5.05908
DBB_29130	na(+)/h(+) antiporter subunit f-like	20.83	1	2	2	3	0	2.73292e+06	2.44835e+06	1.00043e+06	484078	0	0					30.14	20.83	2	3		0				0				0								0			96	10.5229	9.29053
DBB_11410	prokaryotic membrane lipoprotein lipid attachment site profile.	20.67	1	10	10	34	0	0	0	6.73366e+06	1.74719e+06	1.30022e+06	0													520.24	20.67	10	26		0			117.51	11.09	5	8					595	65.1884	5.60498
DBB_35260	cobq/cobb/mind/para nucleotide binding domain	20.61	1	5	5	60	4.69308e+06	1.37079e+07	1.4359e+07	9.10571e+06	2.11296e+06	2.0373e+06	0	234.58	15.88	4	7	423.12	15.88	4	12	574.05	20.61	5	13	500.96	15.88	4	11	245.66	11.49	3	7	317.91	15.88	4	10					296	31.624	6.11279
DBB_19290	udp-n-acetylglucosamine 2-epimerase wecb-like	20.57	1	6	6	38	0	2.55258e+06	3.61349e+06	6.36182e+06	776734	1.62734e+06	0					36.32	9.51	3	3	299.85	13.37	4	11	299.66	20.57	6	14	36.88	6.94	2	2	176.84	13.37	4	8					389	43.0852	6.32861
DBB_18910	l-seryl-trna(sec) selenium transferase	20.56	1	8	8	53	3.59074e+06	4.88865e+06	1.73528e+06	5.04524e+06	1.83328e+06	2.34533e+06	0	292.27	13.7	5	9	309.54	13.49	5	8	234.23	8.14	3	5	418.25	15.85	6	10	178	13.28	5	7	393.01	18.2	7	14					467	49.7793	5.32568
DBB_37290	flavodoxin/nitric oxide synthase	20.55	1	2	2	34	1.53076e+07	2.09368e+07	1.02927e+07	1.6558e+07	6.84676e+06	5.12238e+06	0	361.28	20.55	2	7	417	20.55	2	7	305.4	20.55	2	5	325.69	20.55	2	5	309.3	20.55	2	6	169.04	20.55	2	4					146	15.4363	4.06885
DBB_22500	5-formyltetrahydrofolate cyclo-ligase	20.51	1	4	4	23	5.48699e+06	8.853e+06	7.34931e+06	4.96609e+06	1.99003e+06	0	0		0			182.5	20.51	4	8	142.14	16.41	3	4	155.65	20.51	4	7	102.85	16.41	3	4									195	21.8025	5.5415
DBB_8640	nitrite/sulphite reductase 4fe-4s domain	20.48	1	3	3	12	1.36054e+06	1.9376e+06	3.06642e+06	1.75683e+06	1.76485e+06	1.96048e+06	0		0				0			248.66	12.86	2	6	203.61	20.48	3	6		0				0							210	22.3907	8.99756
DBB_38470	fldb/fldc dehydratase alpha/beta subunit	20.47	1	6	6	39	1.56308e+06	3.56013e+06	5.17957e+06	3.653e+06	1.3988e+06	810287	0	114.73	10.35	3	5	238.76	13.88	4	8	376.41	17.18	5	10	269.44	20.47	6	11		0			179.88	6.82	2	5					425	46.4713	4.79248
DBB_41440	peptidase m16 c-terminal	20.29	1	16	17	84	2.81515e+06	5.52176e+06	3.29339e+06	2.17042e+06	636527	2.05823e+06	0	233.22	8.84	7	10	505.33	11.55	9	21	334.89	9.05	7	15	343.71	10.51	8	16	101.51	4.79	4	4	455.33	16.13	12	18					961	105.621	9.02686
DBB_48230	valine-trna ligase	20.18	1	15	15	113	3.34069e+06	9.00284e+06	9.86432e+06	7.57195e+06	1.53538e+06	1.49442e+06	0	466.49	10.26	8	14	626.41	15.9	11	20	683.74	16.35	13	27	841.19	15.33	12	29	184.52	7.44	6	9	342.68	9.02	7	14		0			887	100.073	5.59229
DBB_38320	atpase-ib1 cu: copper-translocating p-type atpase	20.13	1	10	10	49	2.92587e+06	1.10342e+07	1.71018e+06	1.4921e+06	1.57806e+06	1.4965e+06	0	88.8	4.58	2	3	636.53	18.82	9	19	91.41	5.07	3	4	133.94	12.44	5	6	80.63	3.27	2	3	326.27	12.44	7	14					611	63.8309	5.14795
DBB_19310	polysaccharide export protein	20.11	1	10	10	79	4.36362e+06	5.79449e+06	1.06006e+07	4.59003e+06	1.39463e+06	1.70083e+06	611773	408.98	16.82	8	15	214.62	8.96	5	10	379.69	14.44	8	17	222.86	8.96	5	11	270.64	11.15	6	12	355.39	14.99	7	14		0			547	60.7331	7.50342
DBB_35320	lysm domain	20.05	1	6	6	58	6.74662e+06	1.55952e+07	1.0708e+07	1.01003e+07	4.00851e+06	2.50403e+06	0	252.02	10.16	3	7	316.24	16.76	5	11	292.45	16.21	5	11	278.59	12.91	4	9	249.94	16.76	5	10	188.93	12.91	4	10					364	40.3829	6.90283
DBB_11930	prokaryotic membrane lipoprotein lipid attachment site profile.	20.05	1	5	5	10	841205	602966	0	2.08626e+06	231275	0	0		0				0							204.25	15.67	4	8	48.59	8.76	2	2						0			434	47.6953	7.66455
DBB_34510	rmlc-like jelly roll fold	20	1	3	3	30	3.07485e+06	3.30542e+06	4.62525e+06	3.96387e+06	1.8796e+06	1.88482e+06	0	162.72	14.21	2	4	269.33	20	3	6	205.12	14.21	2	4	204.95	14.21	2	5	159.19	14.21	2	5	134.24	14.21	2	6					190	21.3302	5.8335
DBB_29640	thioredoxin-like fold	20	1	5	5	13	0	2.84566e+06	402886	565179	0	0	0					220.07	15.31	4	9		0			90.61	7.81	2	4													320	33.9505	4.62744
DBB_25350	atp-dependent rna helicase rhlb type	19.93	1	13	13	61	0	2.61985e+06	4.22116e+06	4.37537e+06	853342	578678	0					235.43	6.8	5	13	315.26	9.96	7	17	340.45	15.67	10	19	129.45	6.32	5	8	77.32	3.65	3	4					823	93.1171	9.31982
DBB_16230	pbp domain	19.78	1	5	5	44	4.36737e+06	6.71977e+06	9.42817e+06	4.27337e+06	1.37917e+06	2.00596e+06	0	252.11	13.31	3	7	200.48	15.11	4	8	258.1	19.78	5	8	224.69	13.31	3	7	191.71	13.31	3	7	211.03	17.27	4	7					278	28.9315	9.96436
DBB_470	pyrophosphate-dependent phosphofructokinase tp0108-type	19.73	1	8	8	48	1.63347e+06	6.08399e+06	3.32386e+06	1.18757e+06	652683	746024	0	153.32	10.99	4	6	301.71	18.16	7	14	242.93	14.57	6	10	134.7	12.78	5	8	95.95	5.61	2	4	84.99	7.4	3	6					446	48.3551	7.1665
DBB_43660	transcription regulator hth gntr	19.72	1	3	3	16	691239	2.00889e+06	1.86125e+06	1.27027e+06	146679	864793	0		0			184.27	19.72	3	5	265.98	19.72	3	7	111.47	19.72	3	4		0				0							218	24.591	7.12256
DBB_20290	hypothetical protein	19.7	1	5	5	36	1.18885e+06	1.97228e+06	1.85803e+06	2.75251e+06	832645	1.24384e+06	0	116.16	8.84	2	3	183.3	15.91	4	10	115.61	15.91	4	5	277.03	15.91	4	9	99.19	10.86	3	5	69.53	11.62	3	4					396	45.385	6.27783
DBB_22290	slc26a/sulp transporter domain	19.69	1	11	11	78	1.91382e+06	4.81597e+06	1.06882e+07	6.61745e+06	1.84941e+06	1.68413e+06	1.80332e+06	140.24	8.46	4	7	381.18	13.87	7	14	503.92	16.78	9	18	414.85	15.12	8	16	228.77	11.37	6	8	271.51	8.6	5	9	177.776	7.91	4	6	721	77.6292	7.43018
DBB_29490	ribonuclease y	19.62	1	9	9	81	0	6.85586e+06	8.4866e+06	5.08247e+06	1.87673e+06	1.30275e+06	1.03983e+06					435.88	6.92	3	11	503.04	14.62	7	21	421.26	14.62	7	15	432.05	10.58	5	17	303.01	11.15	5	11	175.22	8.85	4	6	520	57.2953	5.88428
DBB_45820	nadph-dependent fmn reductase-like	19.61	1	3	3	8	1.34279e+06	1.70131e+06	2.76213e+06	0	0	0	0		0			85.1	15.2	2	3	105.16	19.61	3	5																	204	21.893	8.07471
DBB_18460	lon protease bacterial/eukaryotic-type	19.6	1	14	14	65	0	3.12725e+06	3.3079e+06	2.59385e+06	430895	1.04107e+06	0					321.27	14.95	10	16	275.59	13.82	9	14	340.61	15.33	12	19	108.86	4.9	4	6	122.34	6.66	5	10		0			796	88.0518	8.23584
DBB_23760	phenylalanine-trna ligase class iic beta subunit	19.53	1	12	12	103	5.86289e+07	2.29071e+08	2.05397e+08	2.73187e+08	8.38324e+07	6.10173e+07	0	423.83	11.37	7	14	569.86	15.33	10	24	484.9	16.44	10	21	468.59	15.2	9	22	210.65	7.91	5	9	328.05	10.88	7	13					809	87.5758	4.90674
DBB_43860	atp-dependent 6-phosphofructokinase	19.36	1	11	11	85	2.72811e+06	6.90963e+06	6.32874e+06	4.0968e+06	1.55179e+06	1.39575e+06	0	194.94	10.12	6	9	730.54	18.21	10	23	551.13	16.33	10	17	447.6	12.72	8	16	200.19	7.8	5	9	206.94	9.68	6	11					692	77.0834	5.94775
DBB_48240	nicotinate-nucleotide pyrophosphorylase	19.34	1	4	4	19	3.93547e+06	5.17065e+06	3.0582e+06	5.89575e+06	922845	764194	0	150.46	15.69	3	4	245.29	12.04	3	6	164.98	9.12	2	3		0			120.99	9.12	2	4	58.5	12.77	2	2					274	29.32	5.21143
DBB_47650	lps-assembly lipoprotein lpte	19.19	1	2	2	9	5.73391e+06	1.25109e+07	1.06854e+07	6.0338e+06	3.65062e+06	2.00795e+06	1.79726e+06		0				0				0			180.91	19.19	2	4		0				0			206.035	19.19	2	5	172	17.3897	4.81787
DBB_1230	hypothetical protein	19.18	1	4	4	41	5.20939e+06	1.00401e+07	8.45889e+06	6.35136e+06	2.05946e+06	3.03071e+06	0	212.77	13.21	2	6	284.83	16.35	3	7	166.7	16.35	3	7	154.69	16.35	3	7	112.15	8.49	2	3	242.1	19.18	4	11					318	33.5235	7.51807
DBB_39820	dna gyrase subunit a	19.16	1	14	14	99	5.71444e+06	9.9009e+06	4.49136e+06	5.53e+06	1.52949e+06	2.69668e+06	0	496.78	11.8	8	18	658.31	13.43	9	19	542.36	10.86	8	18	694.8	17.17	11	21	165.96	8.64	7	9	347.1	8.41	6	14					856	95.7255	5.50342
DBB_25230	transcription regulator qacr c-terminal	19.14	1	2	2	2	710394	1.53343e+06	0	2.07487e+06	0	0	0		0			47.9	19.14	2	2						0															209	24.0852	6.26514
DBB_30560	peptidase u32	19.13	1	9	9	52	1.83913e+06	5.70103e+06	3.6566e+06	3.48685e+06	0	1.15472e+06	0	58.57	3.61	2	2	261	12.5	7	13	263.63	14.46	7	14	273.73	14.46	7	14					146.04	14.61	6	9					664	74.2181	9.59814
DBB_4040	rna polymerase sigma factor 54	19.12	1	7	7	46	1.21626e+06	2.40203e+06	3.06284e+06	3.40984e+06	469095	956232	0	106.65	5.46	2	5	118.19	15.97	6	11	180.77	16.18	6	12	198.56	16.18	6	16	33.08	5.88	2	2		0							476	54.3337	5.30029
DBB_25980	electron transfer flavoprotein beta subunit	19.08	1	3	3	17	2.33419e+06	6.84823e+06	6.50239e+06	5.82997e+06	2.18142e+06	1.36334e+06	0	142.92	16.41	2	3	177.28	8.4	2	3	188.47	8.4	2	3	123.23	8.4	2	3		0			170.81	16.41	2	5					262	27.7325	4.2085
DBB_43080	lps-assembly protein lptd	19.07	1	10	10	78	1.27367e+06	3.53566e+06	4.64383e+06	3.63997e+06	1.03882e+06	1.01316e+06	841854	91.81	3.44	2	3	384.87	10.46	6	13	369.84	14.17	8	15	655.45	16.69	9	24	184.99	6.62	4	8	157.43	9.67	5	9	175.834	6.89	4	6	755	84.3453	4.80518
DBB_35190	rmlc-like jelly roll fold	19.05	1	3	3	10	0	902967	701600	326480	0	0	0					148.22	19.05	3	7		0			43.06	19.05	3	3													231	25.8444	4.79248
DBB_27330	narg-like superfamily	18.98	1	6	6	73	5.57154e+06	1.19447e+07	1.93846e+07	8.56025e+06	3.55757e+06	4.7088e+06	2.01346e+06	280.33	14.16	4	9	467.95	15.36	4	11	564.1	18.98	5	15	536.92	18.98	5	13	425.17	15.36	4	14	304.56	10.54	3	9	76.5147	5.72	2	2	332	37.7272	9.23193
DBB_43570	uroporphyrinogen decarboxylase (uro-d)	18.97	1	6	6	21	0	4.74721e+06	2.21148e+06	864101	0	0	0					354.81	18.97	6	16	72.58	10.94	3	5		0															448	48.9046	4.80518
DBB_32980	scramblase	18.97	1	3	3	9	0	490260	1.10595e+06	485624	0	658878	0						0			56.35	11.28	2	5		0							104.78	14.87	2	4					195	22.1301	5.66846
DBB_50110	protein of unknown function duf3334	18.92	1	3	3	16	312171	5.40581e+06	2.55345e+06	3.63e+06	1.1983e+06	0	0		0			149.31	18.92	3	7	28.79	12.43	2	3	68.83	12.43	2	4	41.35	10.81	2	2									185	20.6887	5.09717
DBB_23530	ion-translocating oxidoreductase complex subunit rnfg/rsxg	18.91	1	3	3	16	1.3904e+06	9.20696e+06	1.37182e+07	5.59821e+06	2.55096e+06	1.55773e+06	0		0			171.6	11.44	2	4	170.45	11.44	2	4	206.09	11.44	2	4		0			97.47	18.91	3	4					201	21.2518	4.85596
DBB_4140	dihydroorotase	18.87	1	5	5	20	2.93147e+06	2.09914e+06	3.08369e+06	2.23656e+06	0	1.27618e+06	0	133.36	11.08	3	6	139.56	10.14	3	5	81.94	6.13	2	3	111.31	9.91	3	6						0							424	45.3101	5.04639
DBB_39140	peptidyl-prolyl cis-trans isomerase fkbp-type n-terminal	18.72	1	3	3	12	1.70513e+06	1.3193e+06	2.05618e+06	808333	0	0	0	76.94	12.77	2	2	103.61	11.91	2	4	98.44	12.77	2	2	72.82	11.91	2	4						0							235	25.7384	6.11279
DBB_39650	flagellar protein flis	18.62	1	2	2	2	0	0	0	370540	0	0	0													31.63	18.62	2	2													145	16.1074	6.17627
DBB_4010	rapz-like family	18.56	1	5	5	14	961891	1.83293e+06	2.24716e+06	1.88351e+06	0	0	0		0			88.2	11	3	6	66.14	7.9	2	3	64.05	13.75	4	5													291	32.9843	8.36768
DBB_31180	parb/sulfiredoxin	18.56	1	5	5	10	0	0	749558	1.24272e+06	512680	873293	0										0			57.17	15.27	4	4		0			73.87	10.48	3	6					334	37.6079	7.98682
DBB_51250	prokaryotic membrane lipoprotein lipid attachment site profile.	18.44	1	2	2	7	4.07727e+06	4.27301e+06	4.0537e+06	3.73664e+06	1.06068e+06	1.0439e+06	0		0				0			71.29	18.44	2	3		0			88.39	18.44	2	4		0							141	15.6411	9.42236
DBB_19100	peptidase m48	18.42	1	3	3	15	0	1.10462e+06	1.37293e+06	1.71535e+06	0	642740	0					143.46	18.42	3	6	98.33	10.53	2	3	101.66	10.53	2	6						0				0			304	31.9296	9.37842
DBB_4470	argininosuccinate lyase	18.4	1	6	6	39	2.96163e+06	1.3552e+06	1.88421e+06	2.70894e+06	1.04723e+06	1.00015e+06	0	267.59	14.5	4	9	138.91	11.47	3	6	247.08	14.5	4	9	374.38	14.5	4	10		0			103.36	8.23	3	5					462	51.25	5.36377
DBB_47660	ribosomal protein s20	18.39	1	2	2	43	1.13576e+07	5.1754e+07	3.07373e+07	2.12977e+07	1.3786e+07	5.10033e+06	0	233.18	18.39	2	7	256.41	18.39	2	7	288.1	18.39	2	8	388.32	18.39	2	9	334.82	18.39	2	12		0							87	9.52932	11.1802
DBB_28540	pyruvate kinase	18.3	1	6	6	15	0	0	1.85879e+06	3.73047e+06	0	860474	0									53.46	9.79	3	3	183.9	14.26	5	10					33.62	5.74	2	2					470	51.0744	5.49072
DBB_41200	abc transporter type 1 transmembrane domain	18.18	1	7	8	32	0	2.92137e+06	1.29293e+06	1.51263e+06	376964	1.66092e+06	0					190.65	10.77	5	13		0			90.7	7.07	3	4	34.95	4.04	2	2	261.97	14.65	7	13					594	65.6722	6.84424
DBB_3790	precorrin-2 c(20)-methyltransferase	18.18	1	3	3	18	0	6.27052e+06	3.21292e+06	2.45786e+06	1.55468e+06	714884	0					217.59	18.18	3	8	150.64	18.18	3	6	113.51	10.33	2	4		0				0							242	26.1273	5.09717
DBB_1690	3'-5' exonuclease domain	18.16	1	6	7	22	0	950002	876028	3.20821e+06	9.54792e+06	4.88147e+06	0						0			74.65	6.65	2	3	171.76	14.58	5	8	98.88	8.7	4	5	116.78	9.97	4	6					391	43.7057	5.80811
DBB_39280	bifunctional purine biosynthesis protein purh-like	18.14	1	2	2	3	4.36714e+06	1.1159e+06	1.25547e+06	1.06565e+06	0	1.25081e+06	0		0				0				0				0							47.06	18.14	2	3					226	24.1034	5.41455
DBB_16540	hflk	17.9	1	5	5	30	3.26844e+06	3.32041e+06	6.30158e+06	3.61021e+06	1.71763e+06	2.55834e+06	1.12902e+06	63.8	5.68	2	3	153.04	11.93	3	6	229.8	11.08	3	7	128.97	15.06	4	5	57.42	5.68	2	3	137.98	13.92	4	6		0			352	39.6699	8.76318
DBB_51670	abc transporter periplasmic binding domain	17.88	1	5	5	20	1.33354e+06	1.49333e+07	7.14059e+06	2.51414e+06	0	983587	0	92.49	9.5	3	5	147.3	12.57	3	7	174.9	14.53	4	8		0								0							358	38.7992	9.27588
DBB_29700	energy-dependent translational throttle protein etta	17.86	1	8	8	31	0	0	2.84959e+06	4.725e+06	1.27163e+06	1.0076e+06	0									198.82	11.43	4	8	349.29	17.86	8	14		0			220.94	14.11	6	9					560	63.0061	5.24951
DBB_18280	outer membrane protein bacterial	17.78	1	7	7	29	3.24409e+06	6.04828e+06	4.50616e+06	3.25785e+06	729056	766214	0		0			251.13	14.95	6	10	276.19	8.48	3	7	214.66	11.11	4	9	64.01	5.66	2	3		0							495	55.2915	7.23975
DBB_330	alpha/beta hydrolase fold	17.72	1	4	4	9	1.46086e+06	0	2.89159e+06	1.35403e+06	593341	0	0	138.35	13.92	3	5						0			117.68	8.54	2	4		0											316	34.8091	5.19873
DBB_36900	aldehyde ferredoxin oxidoreductase c-terminal	17.71	1	8	8	35	0	0	3.83205e+06	1.20665e+07	933613	1.3048e+06	518304									64.25	4.69	2	2	697.24	17.71	8	18	89.97	9.38	4	5	204.04	12.67	6	10		0			576	61.005	5.47803
DBB_35400	hypothetical protein	17.69	1	4	4	21	1.11433e+06	2.59816e+06	1.68876e+06	1.0458e+06	593178	856015	0	111.17	13.36	3	4	122.14	12.64	3	4	104.35	13.36	3	4	82.91	12.64	3	4		0			124.86	8.3	2	5					277	31.2258	6.69775
DBB_32330	protein of unknown function duf4198	17.58	1	3	3	25	3.85258e+06	4.77957e+06	1.1351e+07	7.20177e+06	1.54768e+06	0	0	127.33	12.89	2	4	142.53	12.89	2	4	193.57	17.58	3	9	125.88	17.58	3	6	56.84	12.89	2	2									256	27.9643	5.21143
DBB_25470	asparagine-trna ligase	17.48	1	6	6	67	3.25504e+06	6.53589e+06	6.01748e+06	4.99719e+06	1.79899e+06	1.77264e+06	0	179.05	9.73	3	8	471.35	11.95	4	20	292.82	13.5	5	14	368.22	13.72	4	12	61.85	7.52	3	3	165.14	10.84	4	10					452	50.8687	6.26514
DBB_27700	ribosomal protein l21	17.48	1	2	2	71	2.66468e+07	1.44242e+08	96075094	4.97745e+07	2.17542e+07	1.75125e+07	0	303	17.48	2	12	212.29	17.48	2	9	317.03	17.48	2	15	280.53	17.48	2	12	334.07	17.48	2	15	190.17	17.48	2	8		0			103	11.3961	9.65674
DBB_2700	tail sheath protein subtilisin-like domain	17.47	1	5	5	33	1.68054e+06	6.25629e+06	8.33361e+06	3.36876e+06	771231	1.05414e+06	0	197.39	12.91	3	5	525.09	15.7	4	12	332.06	14.68	4	7	273.83	9.37	2	6	154.34	9.37	2	3		0							395	42.0474	5.36377
DBB_2000	rnd efflux pump membrane fusion protein	17.36	1	6	6	16	0	4.63855e+06	2.99653e+06	0	0	0	0					105.46	11.74	4	4	283.64	17.36	6	12														0			409	44.1657	9.53955
DBB_29720	consensus disorder prediction	17.24	1	5	5	22	1.35172e+06	6.41227e+06	3.95772e+06	2.74113e+06	718848	0	0	27.7	6.1	2	2	295.39	13.53	4	10	60.01	8.22	3	5	61.32	5.84	2	3	51.64	5.84	2	2									377	41.3063	5.23682
DBB_45230	tetratricopeptide repeat	17.22	1	9	10	79	3.86403e+06	2.62826e+07	1.33186e+07	2.3831e+06	1.27415e+06	1.38587e+06	523949	399.52	10.2	6	17	548.83	14.88	9	20	471.22	11.37	7	18	142.11	6.69	4	11	108.71	6.86	4	6	141.11	9.53	5	7		0			598	67.1911	4.98291
DBB_28510	chaperone dnaj	17.2	1	5	5	16	0	1.0616e+06	3.72926e+06	5.48074e+06	1.30684e+06	1.40684e+06	0					80.04	6.18	2	2		0			264.52	13.98	4	7	143.68	9.41	3	4	119.97	6.18	2	3		0			372	40.9406	8.1333
DBB_32800	bacterial extracellular solute-binding protein	17.03	1	4	4	16	1.78467e+06	1.33325e+06	3.15062e+06	1.53789e+06	903957	1.87417e+06	0		0			94.79	8.36	2	4	187.56	17.03	4	8	69.4	13	3	4		0				0							323	35.8097	8.82178
DBB_29040	rmlc-like jelly roll fold	16.98	1	2	2	12	1.14126e+06	2.23006e+06	1.91227e+06	1.44717e+06	328699	0	0		0			114.04	16.98	2	4	60.64	16.98	2	4	89.63	16.98	2	4		0											159	17.8359	5.33838
DBB_26230	glutamyl-trna(gln) amidotransferase a subunit	16.94	1	7	7	60	1.42656e+06	3.60628e+06	4.85786e+06	3.26282e+06	1.10978e+06	1.11322e+06	0	221.02	7.35	3	8	185.43	7.76	4	8	283.71	15.31	6	14	271.77	16.94	7	13	136.51	6.53	3	9	134.05	3.88	2	8					490	51.8671	5.66846
DBB_4520	cdp-diacylglycerol--glycerol-3-phosphate 3-phosphatidyltransferase	16.94	1	3	3	20	4.85229e+06	9.8092e+06	9.36914e+06	6.61208e+06	2.88962e+06	1.5649e+06	741225		0			120.31	16.94	3	4	125.16	12.57	2	5	129.12	12.57	2	4	116.03	12.57	2	3	142	12.02	2	4		0			183	20.2289	9.17334
DBB_44170	glyoxalase elbb	16.89	1	3	3	12	0	0	0	3.2397e+06	661911	872912	0													157.55	12.33	2	5	129.25	12.33	2	3	55.86	10.5	2	4					219	23.0519	6.29053
DBB_14320	atpase aaa-type core	16.87	1	10	10	41	0	1.021e+06	2.90205e+06	2.51213e+06	0	569754	0					74.61	6.02	4	5	219.07	13.92	8	13	415.99	16.87	10	17					70.64	8.3	5	6		0			747	82.7995	7.13721
DBB_23960	aspartyl/glutamyl-trna(asn/gln) amidotransferase b subunit	16.84	1	6	6	58	2.98335e+06	2.85608e+06	4.23136e+06	6.84552e+06	1.11699e+06	3.55673e+06	0	289.84	6.86	2	6	390.44	14.55	5	12	417.8	16.84	6	11	446.69	14.55	5	16	89.34	9.15	3	4	232.99	14.55	5	9					481	52.5138	5.68115
DBB_33010	dihydropteroate synthase	16.78	1	4	4	34	2.8485e+06	8.03228e+06	5.17889e+06	5.45795e+06	1.38783e+06	639139	0	98.87	9.44	2	6	240.43	16.78	4	11	159.15	16.78	4	8	100.01	9.44	2	4	90.96	16.78	4	5		0							286	30.8551	6.81494
DBB_10690	branched-chain amino acid aminotransferase ii	16.67	1	4	4	23	2.96893e+06	3.52254e+06	3.49007e+06	6.84821e+06	1.28811e+06	808429	0	203.03	10.73	2	5	208.61	13.28	3	5	256.97	14.12	3	6	178.25	16.67	4	7		0				0							354	39.0998	5.45264
DBB_8660	aldolase-type tim barrel	16.67	1	2	2	4	1.57809e+06	2.06754e+06	1.60432e+06	194116	0	0	0		0				0			143.33	16.67	2	4		0															264	28.0346	5.0083
DBB_27240	gtpase mtg1	16.38	1	4	4	10	0	6.07399e+06	2.69748e+06	0	0	0	0					58.82	12.54	3	7	47.2	9.06	2	3						0											287	31.3348	8.96826
DBB_22430	signal transduction response regulator receiver domain	16.26	1	5	5	43	1.10277e+06	3.13032e+06	3.12549e+06	1.96522e+06	564386	725441	0		0			260.08	16.26	5	10	335.61	12.92	4	14	212.26	12.92	4	9	105.36	8.46	3	5	74.73	5.79	2	5					449	49.6059	5.50342
DBB_43730	alanine dehydrogenase	16.22	1	5	5	19	6.92482e+06	9.55893e+06	2.32848e+06	550838	262583	0	0	110	11.62	4	8	161.4	16.22	5	11		0				0				0								0			370	39.284	5.32568
DBB_20270	urod/mete-like superfamily	16.15	1	4	4	8	0	0	1.63761e+06	2.10053e+06	0	938008	0									27.88	9.63	2	2	90.89	16.15	4	6						0							353	38.2495	4.729
DBB_50300	glycine-trna ligase alpha subunit	16.1	1	4	4	22	1.23645e+06	1.55117e+06	2.46375e+06	1.5524e+06	727489	0	0	67.42	6.51	2	2	164.02	11.99	3	7	184.24	10.62	3	6	144.55	10.62	3	7		0											292	33.4236	5.0083
DBB_41380	hypothetical protein	16.1	1	5	5	43	2.28808e+06	4.0364e+06	3.11805e+06	3.96046e+06	1.86171e+06	1.72424e+06	0	132.12	10.22	3	4	230.59	12.69	4	9	232.76	12.69	4	10	306.39	16.1	5	11	108.19	6.81	2	4	139.46	7.12	2	5					323	36.4306	4.62744
DBB_44840	transcription regulator hth gntr	16.09	1	3	3	9	0	1.28474e+06	835171	0	0	0	0					115.59	16.09	3	7	33.75	8.7	2	2																	230	27.1957	5.38916
DBB_14630	peptide deformylase	15.98	1	3	3	24	2.30356e+06	1.03321e+07	6.20307e+06	3.6387e+06	2.09982e+06	1.38328e+06	0		0			35.67	11.83	2	2	64.59	10.65	2	4	104.33	15.98	3	5	144.56	15.98	3	8	96.96	15.98	3	5					169	18.9867	4.85596
DBB_39250	hypothetical protein	15.98	1	3	3	6	1.10182e+06	1.88256e+06	1.27002e+06	1.49621e+06	0	0	0		0				0				0			113.54	15.98	3	6													219	23.7696	7.03467
DBB_24890	l-lactate permease	15.96	1	6	6	166	6.25474e+06	1.86748e+07	2.4034e+07	1.6126e+07	4.68449e+06	6.26777e+06	3.21651e+06	428.52	13.12	4	18	906.33	14.36	5	33	1113.65	15.96	6	43	955.91	15.96	6	36	381.86	8.87	4	16	426.25	14.36	5	20		0			564	60.431	8.52881
DBB_14900	phosphoribosylformylglycinamidine cyclo-ligase	15.9	1	5	5	17	0	2.8136e+06	1.81337e+06	646980	1.18118e+06	1.04965e+06	0					341.22	15.9	4	11	112.48	9.83	4	6		0				0				0							346	36.8888	4.7417
DBB_30020	hd domain	15.9	1	3	3	5	0	0	0	1.91904e+06	0	0	0													91.53	15.9	3	5													195	21.611	5.49072
DBB_460	tetratricopeptide repeat	15.89	1	7	7	39	1.78698e+06	5.49434e+06	5.42022e+06	3.93258e+06	1.58149e+06	1.66807e+06	770304	132.28	8.26	4	7	223.24	5.92	3	7	262.79	11.68	5	10	328.85	7.79	4	10	125.53	3.74	2	5		0				0			642	70.7764	6.66846
DBB_15750	pas fold	15.85	1	6	6	28	0	794076	1.5138e+06	2.55996e+06	0	790232	0					67.87	4.69	2	6	150.3	10.04	4	9	225.44	12.5	5	9					67.7	4.69	2	4					448	49.8887	6.66846
DBB_45260	consensus disorder prediction	15.81	1	3	3	24	4.30118e+06	8.75416e+06	6.04428e+06	3.38072e+06	1.82387e+06	1.26241e+06	1.24144e+06	203.56	15.81	3	6	174.56	10.67	2	4	134.74	10.67	2	4		0			110.42	10.67	2	4	163.8	10.67	2	6		0			253	27.8152	8.77783
DBB_1550	4-hydroxythreonine-4-phosphate dehydrogenase	15.77	1	3	3	9	0	4.17308e+06	3.76155e+06	2.087e+06	1.12944e+06	493042	0						0				0			260.13	15.77	3	9		0				0							336	36.2156	6.15088
DBB_3730	anaerobic cobalt chelatase	15.74	1	4	4	23	4.6299e+06	8.73266e+06	4.6168e+06	4.09051e+06	1.88415e+06	755331	0	132.37	15.74	4	8	181.51	10.19	3	8	61.15	7.1	2	4	69.86	7.1	2	3		0				0							324	35.6285	8.5874
DBB_43070	nusg n-terminal	15.7	1	2	2	10	293805	1.49397e+06	1.35525e+06	1.40123e+06	426371	943420	0		0				0			123.79	15.7	2	4		0				0			138.66	15.7	2	6					172	18.9482	8.42627
DBB_21640	ribosomal protein l28	15.63	1	2	2	15	0	2.40359e+07	1.45263e+07	1.58948e+07	6.96809e+06	0	0					54.53	15.63	2	4	60.91	15.63	2	4	46.31	15.63	2	4	49.53	15.63	2	3									64	7.01259	10.3599
DBB_7330	nicotinate phosphoribosyltransferase	15.6	1	5	5	21	1.19281e+06	800004	1.3209e+06	385859	627020	619221	0	204.79	15.6	5	8	154.5	8.95	3	7	79.53	12.02	4	4		0				0			46.46	7.16	2	2					391	45.1948	5.96045
DBB_22460	transcription regulator hth lysr	15.54	1	3	3	13	656257	1.15601e+06	1.26441e+06	1.2654e+06	0	0	0	47.2	8.11	2	2	48.33	8.11	2	3	66.43	8.11	2	3	150.91	15.54	3	5													296	32.3551	8.30908
DBB_15610	pyridoxal phosphate-dependent transferase	15.53	1	4	4	39	2.14394e+06	3.60651e+06	3.61286e+06	2.6534e+06	718765	1.18887e+06	0	235.72	15.53	4	8	314.88	15.53	4	9	265.18	13.42	3	7	300.81	15.53	4	10	72.99	10.26	2	2	80.95	10.26	2	3					380	42.4303	5.85889
DBB_29660	alpha-helical ferredoxin	15.37	1	16	16	57	732357	3.30244e+06	4.57554e+06	4.80493e+06	814193	899045	752254		0			210.3	3.07	3	5	429.37	8.8	9	16	652.86	12.21	12	21	142.02	3.24	4	6	169.22	5.32	6	7	79.88	1.58	2	2	1204	134.143	7.60596
DBB_22190	gtp-binding protein ribosome biogenesis ysxc	15.35	1	3	3	6	662752	692647	1.22526e+06	962577	0	413212	0		0			102.13	9.41	2	3		0				0							36.96	10.89	2	3					202	22.8233	9.93506
DBB_35060	signal transduction response regulator chemotaxis cheb	15.32	1	3	3	7	0	0	0	1.9594e+06	0	1.06464e+06	0													39.12	15.32	3	5					42.9	8.87	2	2					372	39.8491	9.29053
DBB_11800	prephenate dehydrogenase	15.27	1	3	3	41	1.20796e+06	2.16983e+06	2.08227e+06	921862	489186	542393	0	268.01	15.27	3	9	294.75	15.27	3	9	340.08	15.27	3	10	121.66	9.09	2	6	59.19	12.36	2	2	84.95	15.27	3	5					275	29.8449	5.19873
DBB_9390	competence-induced protein cina	15.27	1	5	5	19	0	2.98516e+06	442583	2.0601e+06	0	0	0					200.19	7.4	3	10		0			144.74	12.89	4	9													419	43.5855	5.50342
DBB_18950	sirohaem synthase	15.25	1	6	6	47	1.8477e+06	3.80636e+06	3.37682e+06	3.57581e+06	573916	740235	0	269.4	7.33	3	8	278.4	10.5	4	9	330.48	12.48	5	11	240.23	13.27	5	9	147.78	8.32	3	5	138.67	8.32	3	5					505	53.7259	5.08447
DBB_41470	consensus disorder prediction	15.24	1	9	9	58	1.47147e+06	5.97344e+06	4.91963e+06	5.63256e+06	1.67279e+06	1.69571e+06	0		0			348.8	10.4	6	12	296.93	10.76	7	12	452.19	15.24	9	18	278.28	7.74	5	9	222.84	7.74	5	7					827	92.2239	5.21143
DBB_44120	consensus disorder prediction	15.23	1	5	5	13	534998	1.98439e+06	1.70075e+06	1.5041e+06	637383	0	0		0			65.03	7.87	3	4	57	5.58	2	2	115.15	12.94	4	5	45.79	5.58	2	2									394	41.6419	9.84717
DBB_45420	abc transporter-like	15.17	1	3	3	5	0	0	0	0	264658	879826	0																		0			77.91	15.17	3	5					211	22.7961	8.57275
DBB_570	folylpolyglutamate synthetase	15.13	1	6	6	27	0	1.26647e+06	1.10232e+06	4.31195e+06	561313	1.29984e+06	0					55.12	5.2	2	3		0			447.88	13	5	13	58.99	8.51	3	3	163.13	10.64	4	8					423	45.775	7.54736
DBB_23390	nyn domain limkain-b1-type	15.12	1	3	3	7	0	2.81573e+06	3.18685e+06	2.34417e+06	627707	676264	0					37.37	8.14	2	2		0			35.28	11.24	2	3	33.39	8.14	2	2		0							258	29.703	5.63037
DBB_41670	lysine-2 3-aminomutase/glutamate 2 3-aminomutase	15.1	1	6	6	31	3.38662e+06	4.0192e+06	4.50918e+06	2.96697e+06	1.01611e+06	1.14407e+06	0	236.39	8.47	3	7	254.5	7.78	3	7	176.41	5.95	2	4	213.02	5.95	2	5	143.88	8.01	3	4	109.77	10.76	4	4					437	49.421	6.26514
DBB_27120	aldolase-type tim barrel	15.06	1	2	2	4	1.30893e+06	1.47833e+06	0	743895	0	0	0		0			75.49	15.06	2	4						0															259	28.2465	5.52881
DBB_33700	zinc finger/thioredoxin putative	15.05	1	4	4	24	0	3.83243e+06	5.05782e+06	3.01996e+06	2.14108e+06	878377	0					76.16	12.5	3	6	144.03	15.05	4	11	55.18	5.61	2	4		0			44.76	5.61	2	3		0			392	44.1816	8.67529
DBB_13740	thiazole biosynthesis thih	15.03	1	5	5	16	0	0	455024	1.20168e+06	488456	1.04411e+06	0										0			120.12	12.84	4	7		0			159.1	9.29	3	9					366	41.0216	5.90967
DBB_7890	solute-binding protein family 3/n-terminal domain of mltf	14.96	1	3	3	26	1.61862e+06	3.96834e+06	3.02526e+06	2.66063e+06	1.35873e+06	905549	0	51.51	7.87	2	3	110.18	7.87	2	4	80.66	7.87	2	3	234.06	14.96	3	8	72.76	7.87	2	5	48.85	7.87	2	3					254	29.1851	8.77783
DBB_24240	4-hydroxy-3-methylbut-2-en-1-yl diphosphate synthase bacterial	14.89	1	4	4	26	1.28177e+06	2.70684e+06	3.7771e+06	2.69765e+06	1.01495e+06	522517	0	141.16	11.24	3	6	253.41	14.89	4	7	154.93	7.02	2	4	180.59	7.02	2	6		0			50.9	7.02	2	3					356	38.1084	5.94775
DBB_2960	udp-n-acetylmuramate--l-alanine ligase	14.88	1	7	7	13	0	0	2.50591e+06	3.57936e+06	701896	710187	0										0			106.47	10.07	5	7		0			74.13	8.32	4	6					457	49.9955	6.03662
DBB_25270	carbamoyl-phosphate synthase small subunit	14.81	1	4	4	23	4.91252e+06	2.49721e+06	4.10052e+06	2.65989e+06	958276	872010	0		0			123.03	7.67	2	4	220.16	14.81	4	9	63.21	7.14	2	3	110.2	10.05	3	4	76.23	10.05	3	3					378	41.1907	5.16064
DBB_35980	translation elongation factor selenocysteine-specific	14.73	1	7	7	19	0	0	1.66598e+06	3.79648e+06	0	733948	0						0			50.11	7.84	4	4	213.6	13.48	6	11		0			65.16	3.45	2	4					638	69.9427	6.3667
DBB_29260	double cache domain 1	14.7	1	6	6	23	0	0	296222	1.11269e+06	707054	0	1.64469e+06										0			224.86	8.06	3	8	70.61	5.2	2	2					364.982	9.5	4	13	558	61.3182	6.34131
DBB_39550	phosphocarrier protein hpr-like	14.68	1	5	5	32	1.81444e+06	2.3432e+06	2.6045e+06	3.59874e+06	0	1.04233e+06	0	135.03	6.19	2	5	254.92	12.61	4	8	206.56	14.68	5	8	213.17	10.32	3	7					98.19	6.42	2	4					436	50.1967	6.63916
DBB_5880	consensus disorder prediction	14.66	1	2	2	5	4.5896e+06	5.67487e+06	2.60049e+06	3.79167e+06	2.09678e+06	887755	0		0			98.06	14.66	2	3	71.76	14.66	2	2		0				0				0							191	21.7842	9.34912
DBB_22590	type iv pilus assembly protein pilm	14.65	1	3	3	4	0	0	0	1.52623e+06	0	0	0													65.53	14.65	3	4													355	38.9056	4.64014
DBB_630	peptide chain release factor 1	14.61	1	4	4	27	1.5797e+06	5.47812e+06	3.25982e+06	2.55566e+06	602582	807698	0		0			315.32	14.61	4	8	140.59	8.71	2	4	248.18	12.64	3	7	41.44	5.9	2	2	76.74	10.67	3	6					356	39.7123	5.47803
DBB_28920	protein translocase subunit secy	14.58	1	5	5	40	2.07899e+06	3.18457e+06	7.43617e+06	1.68226e+06	417680	2.13442e+06	0	85.06	7.18	2	5	188.66	11.57	3	8	378.31	14.58	5	14	153.39	11.57	3	7		0			120.16	7.18	2	6					432	46.9352	9.75928
DBB_41750	signal transduction response regulator receiver domain	14.53	1	5	5	16	267390	0	3.21975e+06	7.15166e+06	0	0	0		0							109.62	9.19	3	6	158.64	14.53	5	10													468	51.4104	5.65576
DBB_35130	ribonucleoside-triphosphate reductase anaerobic	14.51	1	7	7	18	0	0	0	2.96126e+06	359422	2.17129e+06	0													314.03	14.51	7	13		0			80.26	6.9	3	5					696	78.8339	5.77002
DBB_29800	isopropylmalate dehydrogenase	14.44	1	4	4	14	726838	466575	799194	633619	0	0	0	85	8.89	3	4		0			94.35	11.11	3	5	107.13	11.11	3	5													360	38.4905	4.95752
DBB_14490	f420 menaquinone cofactor biosynthesis	14.44	1	4	4	9	0	0	0	1.02352e+06	0	1.34319e+06	0													121.12	11.11	3	5					90.25	7.22	2	4					360	39.9159	5.56689
DBB_47900	aspartate racemase	14.41	1	2	2	5	0	803565	748598	748258	0	847271	0					32.97	14.41	2	2		0			72.72	14.41	2	3						0							236	25.0878	5.98584
DBB_2690	tail tube protein	14.37	1	2	2	4	3.92964e+06	4.30209e+06	3.64666e+06	4.33119e+06	1.11005e+06	990962	0		0			52.75	14.37	2	2	38.71	14.37	2	2		0				0				0				0			167	18.4137	5.2749
DBB_39530	gtp cyclohydrolase 1 type 2//nif3 bacteria	14.36	1	4	4	12	2.18021e+06	1.2492e+06	942503	1.05012e+06	285838	577283	0	153.53	6.91	2	6		0			32.43	6.38	2	2	70.4	11.17	3	4		0				0							376	40.0433	5.68115
DBB_6090	consensus disorder prediction	14.29	1	6	6	22	0	0	0	1.77905e+06	0	824836	0													348.74	11.59	5	14					108	12.42	5	8					483	55.0004	9.17334
DBB_32150	twin-arginine translocation pathway signal sequence	14.29	1	4	4	15	0	0	0	2.22881e+06	1.19801e+06	736751	722598													199.1	14.29	4	7	101.62	5.76	2	4	52.31	5.76	2	4		0			399	44.5246	7.78174
DBB_22180	gtp-binding protein era	14.05	1	3	3	6	576559	1.93269e+06	1.55886e+06	2.06732e+06	0	351779	0		0			103.33	9.03	2	3	69.95	11.37	2	3		0								0							299	33.664	9.17334
DBB_25430	membrane insertase yidc	14.02	1	7	7	21	2.51126e+06	8.08878e+06	7.21602e+06	0	1.49651e+06	0	0	35.1	3.74	2	2	129.08	7.1	3	5	272.99	12.34	6	11					71.8	3.93	2	3						0			535	59.5208	8.96826
DBB_40950	tetratricopeptide repeat	13.98	1	5	5	29	416138	4.15336e+06	641667	1.39053e+06	751008	332135	0		0			387.87	13.98	5	14		0			142.9	10.6	4	7	97.19	10.6	4	6	33.64	4.58	2	2					415	46.3572	9.02686
DBB_47560	translation elongation factor p/yeip	13.9	1	2	2	17	3.80823e+06	6.73501e+06	3.76644e+06	4.02106e+06	0	1.84025e+06	0	107.99	13.9	2	6	124.18	13.9	2	6		0			69.85	13.9	2	5						0							187	21.4496	4.88135
DBB_40750	amp-dependent synthetase/ligase	13.85	1	5	5	12	0	2.82719e+06	1.55464e+06	1.375e+06	442834	589749	0					55.91	6.45	3	3	96.49	10.63	3	4	100.86	8.54	3	5		0				0							527	59.1534	6.45557
DBB_30350	alpha/beta hydrolase fold	13.85	1	2	2	4	0	742014	1.15829e+06	3.79307e+06	0	2.06633e+06	0						0				0			73.5	13.85	2	4						0							195	21.151	4.70361
DBB_45100	putative outer membrane lipoprotein-sorting protein	13.71	1	3	3	8	735772	1.54614e+06	1.74591e+06	1.60382e+06	1.27034e+06	0	0	36.15	7.66	2	2		0				0			107.8	13.71	3	6		0											248	28.4197	9.20264
DBB_52510	alpha-helical ferredoxin	13.67	1	4	5	69	734340	4.51123e+06	3.70655e+06	4.07823e+06	1.65027e+06	1.67905e+06	0		0			379.65	11.5	4	17	411.52	11.5	4	15	694.98	11.5	4	26	132.14	9.98	4	5	103.86	11.28	4	6					461	52.3446	5.87158
DBB_6960	peptidyl-prolyl cis-trans isomerase fkbp-type n-terminal	13.66	1	2	2	2	526162	1.44381e+06	1.0096e+06	892328	616543	636714	0		0				0			29.31	13.66	2	2		0				0				0							205	22.3081	4.98291
DBB_31950	[fefe]-hydrogenase h-cluster maturation gtpase hydf	13.65	1	5	5	23	360971	3.50277e+06	1.55451e+06	936744	693892	545488	0		0			120.07	13.65	5	6	84.18	7.2	3	7	105.05	7.69	3	5		0			65.02	5.21	2	5					403	44.1099	5.0083
DBB_47570	dna topoisomerase i type ia	13.46	1	9	9	51	1.24987e+06	2.84584e+06	3.96642e+06	2.38629e+06	0	636898	0		0			267.25	7.19	5	12	328.97	12.42	8	20	242.64	9.28	6	14		0			80.16	3.79	3	5					765	85.4416	7.6499
[truncated: 217 more rows]
